# Supplementary material for: Alcohol exposure significantly influences gene expression in the hypothalamus, highlighting complex links with gonadotropin-releasing hormone signaling and thyroid hormone production in adolescent mice
Source: BMC Med Genomics. 2025 Oct 7;18:152. doi: 10.1186/s12920-025-02235-z (PMC12506331; doi:10.1186/s12920-025-02235-z)
Supplement: Supplementary file 1 — Supplementary Material 1. [file 12920_2025_2235_MOESM1_ESM.csv]

Number	Pathway ID	Pathway description	Í¨Â·ÃèÊö	Database	Ratio_in_study	Ratio_in_pop	Rich factor	Pvalue	Padjust	First Category	Second Category	Gene_ids	Gene_names
7	mmu04270	Vascular smooth muscle contraction	Ñª¹ÜÆ½»¬¼¡ÊÕËõ	KEGG PATHWAY	7/ 129	142/ 15848	0.049295774647887	0.000160862094977	0.0157644853077	Organismal Systems	Circulatory system	ENSMUSG00000021948;ENSMUSG00000020431;ENSMUSG00000027931;ENSMUSG00000026778;ENSMUSG00000027335;ENSMUSG00000041046;ENSMUSG00000098488	Prkcd;Adcy1;Npr1;Prkcq;Adra1d;Ramp3;Pla2g4b
6	mmu04912	GnRH signaling pathway	GnRHÐÅºÅÍ¨Â·	KEGG PATHWAY	6/ 129	91/ 15848	0.065934065934066	9.79849279615E-5	0.0192050458805	Organismal Systems	Endocrine system	ENSMUSG00000021948;ENSMUSG00000015812;ENSMUSG00000020431;ENSMUSG00000109061;ENSMUSG00000059456;ENSMUSG00000098488	Prkcd;Gnrh1;Adcy1;Gm49320;Ptk2b;Pla2g4b
5	mmu04666	Fc gamma R-mediated phagocytosis	Fc-¦ÃR-½éµ¼µÄÍÌÊÉ×÷ÓÃ	KEGG PATHWAY	5/ 129	92/ 15848	0.054347826086957	0.000923251283382	0.0452393128857	Organismal Systems	Immune system	ENSMUSG00000033721;ENSMUSG00000021948;ENSMUSG00000003283;ENSMUSG00000061878;ENSMUSG00000098488	Vav3;Prkcd;Hck;Sphk1;Pla2g4b
7	mmu04062	Chemokine signaling pathway	Ç÷»¯Òò×ÓÐÅºÅÍ¨Â·	KEGG PATHWAY	7/ 129	188/ 15848	0.037234042553191	0.000874956564968	0.0571638289112	Organismal Systems	Immune system	ENSMUSG00000033721;ENSMUSG00000021948;ENSMUSG00000020431;ENSMUSG00000059456;ENSMUSG00000003283;ENSMUSG00000029373;ENSMUSG00000063594	Vav3;Prkcd;Adcy1;Ptk2b;Hck;Pf4;Gng8
9	mmu04080	Neuroactive ligand-receptor interaction	Éñ¾­»îÐÔÅäÌå-ÊÜÌåÏà»¥×÷ÓÃ	KEGG PATHWAY	9/ 129	384/ 15848	0.0234375	0.00418382711825	0.117147159311	Environmental Information Processing	Signaling molecules and interaction	ENSMUSG00000068037;ENSMUSG00000015812;ENSMUSG00000032528;ENSMUSG00000032532;ENSMUSG00000027335;ENSMUSG00000029054;ENSMUSG00000032303;ENSMUSG00000035200;ENSMUSG00000050534	Mas1;Gnrh1;Vipr1;Cck;Adra1d;Gabrd;Chrna3;Chrnb4;Htr5b
4	mmu04918	Thyroid hormone synthesis	¼××´ÏÙ¼¤ËØºÏ³É	KEGG PATHWAY	4/ 129	74/ 15848	0.054054054054054	0.00310577941503	0.121746553069	Organismal Systems	Endocrine system	ENSMUSG00000020431;ENSMUSG00000042808;ENSMUSG00000061808;ENSMUSG00000029368	Adcy1;Gpx2;Ttr;Alb
4	mmu04727	GABAergic synapse	GABAÄÜÍ»´¥	KEGG PATHWAY	4/ 129	88/ 15848	0.045454545454545	0.00576930522883	0.125642647206	Organismal Systems	Nervous system	ENSMUSG00000029054;ENSMUSG00000020431;ENSMUSG00000030108;ENSMUSG00000063594	Gabrd;Adcy1;Slc6a13;Gng8
4	mmu04612	Antigen processing and presentation	¿¹Ô­´¦ÀíºÍÌá³Ê	KEGG PATHWAY	4/ 129	80/ 15848	0.05	0.00411246620645	0.134340562744	Organismal Systems	Immune system	ENSMUSG00000024610;ENSMUSG00000079507;ENSMUSG00000036594;ENSMUSG00000060586	Cd74;H2-Q1;H2-Aa;H2-Eb1
4	mmu04658	Th1 and Th2 cell differentiation	Th1ºÍTh2Ï¸°û·Ö»¯	KEGG PATHWAY	4/ 129	87/ 15848	0.045977011494253	0.0055413707103	0.135763582402	Organismal Systems	Immune system	ENSMUSG00000036594;ENSMUSG00000026778;ENSMUSG00000001444;ENSMUSG00000060586	H2-Aa;Prkcq;Tbx21;H2-Eb1
4	mmu04724	Glutamatergic synapse	¹È°±ËáÄÜÍ»´¥	KEGG PATHWAY	4/ 129	114/ 15848	0.035087719298246	0.0140555995624	0.144994606012	Organismal Systems	Nervous system	ENSMUSG00000020431;ENSMUSG00000070570;ENSMUSG00000098488;ENSMUSG00000063594	Adcy1;Slc17a7;Pla2g4b;Gng8
2	mmu05310	Asthma	Æø´­	KEGG PATHWAY	2/ 129	25/ 15848	0.08	0.0174524888405	0.148725557075	Human Diseases	Immune disease	ENSMUSG00000036594;ENSMUSG00000060586	H2-Aa;H2-Eb1
3	mmu04940	Type I diabetes mellitus	IÐÍÌÇÄò²¡	KEGG PATHWAY	3/ 129	62/ 15848	0.048387096774194	0.0140546406919	0.153039420868	Human Diseases	Endocrine and metabolic disease	ENSMUSG00000079507;ENSMUSG00000036594;ENSMUSG00000060586	H2-Q1;H2-Aa;H2-Eb1
3	mmu04664	Fc epsilon RI signaling pathway	Fc-¦Å-RIÐÅºÅÍ¨Â·	KEGG PATHWAY	3/ 129	67/ 15848	0.044776119402985	0.0172895016589	0.154033742052	Organismal Systems	Immune system	ENSMUSG00000033721;ENSMUSG00000109061;ENSMUSG00000098488	Vav3;Gm49320;Pla2g4b
6	mmu04020	Calcium signaling pathway	¸ÆÐÅºÅÍ¨Â·	KEGG PATHWAY	6/ 129	250/ 15848	0.024	0.0165277886754	0.15425936097	Environmental Information Processing	Signal transduction	ENSMUSG00000020431;ENSMUSG00000059456;ENSMUSG00000030730;ENSMUSG00000027335;ENSMUSG00000061878;ENSMUSG00000050534	Adcy1;Ptk2b;Atp2a1;Adra1d;Sphk1;Htr5b
3	mmu05321	Inflammatory bowel disease	Ñ×Ö¢ÐÔ³¦²¡	KEGG PATHWAY	3/ 129	61/ 15848	0.049180327868852	0.0134531013613	0.155106345107	Human Diseases	Immune disease	ENSMUSG00000036594;ENSMUSG00000001444;ENSMUSG00000060586	H2-Aa;Tbx21;H2-Eb1
4	mmu04659	Th17 cell differentiation	Th17Ï¸°û·Ö»¯	KEGG PATHWAY	4/ 129	104/ 15848	0.038461538461538	0.0103023761121	0.155328132152	Organismal Systems	Immune system	ENSMUSG00000036594;ENSMUSG00000026778;ENSMUSG00000001444;ENSMUSG00000060586	H2-Aa;Prkcq;Tbx21;H2-Eb1
5	mmu05152	Tuberculosis	·Î½áºË	KEGG PATHWAY	5/ 129	180/ 15848	0.027777777777778	0.0158993628495	0.155813755925	Human Diseases	Infectious disease: bacterial	ENSMUSG00000024610;ENSMUSG00000026712;ENSMUSG00000036594;ENSMUSG00000061878;ENSMUSG00000060586	Cd74;Mrc1;H2-Aa;Sphk1;H2-Eb1
3	mmu05320	Autoimmune thyroid disease	×ÔÉíÃâÒßÐÔ¼××´ÏÙ¼²²¡	KEGG PATHWAY	3/ 129	71/ 15848	0.042253521126761	0.0201519392782	0.157991203941	Human Diseases	Immune disease	ENSMUSG00000079507;ENSMUSG00000036594;ENSMUSG00000060586	H2-Q1;H2-Aa;H2-Eb1
4	mmu04750	Inflammatory mediator regulation of TRP channels	TRPÍ¨µÀµÄÑ×Ö¢½éÖÊµ÷½Ú	KEGG PATHWAY	4/ 129	126/ 15848	0.031746031746032	0.0195813832245	0.159914629667	Organismal Systems	Sensory system	ENSMUSG00000020431;ENSMUSG00000021948;ENSMUSG00000026778;ENSMUSG00000098488	Adcy1;Prkcd;Prkcq;Pla2g4b
4	mmu04725	Cholinergic synapse	µ¨¼îÄÜÍ»´¥	KEGG PATHWAY	4/ 129	112/ 15848	0.035714285714286	0.0132447445343	0.162248120546	Organismal Systems	Nervous system	ENSMUSG00000020431;ENSMUSG00000032303;ENSMUSG00000035200;ENSMUSG00000063594	Adcy1;Chrna3;Chrnb4;Gng8
4	mmu04726	Serotonergic synapse	5-ôÇÉ«°·ÄÜÍ»´¥	KEGG PATHWAY	4/ 129	131/ 15848	0.030534351145038	0.0222285452522	0.16756903344	Organismal Systems	Nervous system	ENSMUSG00000050534;ENSMUSG00000040046;ENSMUSG00000098488;ENSMUSG00000063594	Htr5b;Tph1;Pla2g4b;Gng8
3	mmu05330	Allograft rejection	Í¬ÖÖÒìÌåÒÆÖ²ÅÅ³â	KEGG PATHWAY	3/ 129	55/ 15848	0.054545454545455	0.0101577320379	0.180992316311	Human Diseases	Immune disease	ENSMUSG00000079507;ENSMUSG00000036594;ENSMUSG00000060586	H2-Q1;H2-Aa;H2-Eb1
3	mmu05332	Graft-versus-host disease	ÒÆÖ²Îï¿¹ËÞÖ÷²¡	KEGG PATHWAY	3/ 129	55/ 15848	0.054545454545455	0.0101577320379	0.180992316311	Human Diseases	Immune disease	ENSMUSG00000079507;ENSMUSG00000036594;ENSMUSG00000060586	H2-Q1;H2-Aa;H2-Eb1
5	mmu04514	Cell adhesion molecules	Ï¸°ûÕ³¸½·Ö×Ó	KEGG PATHWAY	5/ 129	171/ 15848	0.029239766081871	0.0129892392282	0.181849349195	Environmental Information Processing	Signaling molecules and interaction	ENSMUSG00000000303;ENSMUSG00000061048;ENSMUSG00000079507;ENSMUSG00000036594;ENSMUSG00000060586	Cdh1;Cdh3;H2-Q1;H2-Aa;H2-Eb1
5	mmu04145	Phagosome	ÍÌÊÉÌå	KEGG PATHWAY	5/ 129	171/ 15848	0.029239766081871	0.0129892392282	0.181849349195	Cellular Processes	Transport and catabolism	ENSMUSG00000079507;ENSMUSG00000031849;ENSMUSG00000026712;ENSMUSG00000036594;ENSMUSG00000060586	H2-Q1;Comp;Mrc1;H2-Aa;H2-Eb1
4	mmu04371	Apelin signaling pathway	ApelinÐÅºÅÍ¨Â·	KEGG PATHWAY	4/ 129	136/ 15848	0.029411764705882	0.0250844793752	0.182094739168	Environmental Information Processing	Signal transduction	ENSMUSG00000020431;ENSMUSG00000000303;ENSMUSG00000061878;ENSMUSG00000063594	Adcy1;Cdh1;Sphk1;Gng8
4	mmu04916	Melanogenesis	ºÚÉ«ËØÉú³É	KEGG PATHWAY	4/ 129	101/ 15848	0.03960396039604	0.00931939779536	0.182660196789	Organismal Systems	Endocrine system	ENSMUSG00000020431;ENSMUSG00000024985;ENSMUSG00000000126;ENSMUSG00000005994	Adcy1;Tcf7l2;Wnt9a;Tyrp1
3	mmu05416	Viral myocarditis	²¡¶¾ÐÔÐÄ¼¡Ñ×	KEGG PATHWAY	3/ 129	86/ 15848	0.034883720930233	0.0330699220097	0.209087248836	Human Diseases	Cardiovascular disease	ENSMUSG00000079507;ENSMUSG00000036594;ENSMUSG00000060586	H2-Q1;H2-Aa;H2-Eb1
4	mmu04723	Retrograde endocannabinoid signaling	ÄæÐÐÄÚÔ´ÐÔ´óÂéËØÐÅºÅ´«µ¼	KEGG PATHWAY	4/ 129	144/ 15848	0.027777777777778	0.0300959322034	0.210671525424	Organismal Systems	Nervous system	ENSMUSG00000029054;ENSMUSG00000020431;ENSMUSG00000070570;ENSMUSG00000063594	Gabrd;Adcy1;Slc17a7;Gng8
5	mmu04024	cAMP signaling pathway	cAMPÐÅºÅÍ¨Â·	KEGG PATHWAY	5/ 129	221/ 15848	0.02262443438914	0.0345747455736	0.211770316638	Environmental Information Processing	Signal transduction	ENSMUSG00000033721;ENSMUSG00000020431;ENSMUSG00000056494;ENSMUSG00000027931;ENSMUSG00000030730	Vav3;Adcy1;Cngb3;Npr1;Atp2a1
5	mmu05167	Kaposi sarcoma-associated herpesvirus infection	¿¨²¨Î÷ÈâÁöÏà¹ØðåÕî²¡¶¾¸ÐÈ¾	KEGG PATHWAY	5/ 129	218/ 15848	0.022935779816514	0.0328870126318	0.214861815861	Human Diseases	Infectious disease: viral	ENSMUSG00000024985;ENSMUSG00000109061;ENSMUSG00000003283;ENSMUSG00000079507;ENSMUSG00000063594	Tcf7l2;Gm49320;Hck;H2-Q1;Gng8
2	mmu05216	Thyroid cancer	¼××´ÏÙ°©	KEGG PATHWAY	2/ 129	37/ 15848	0.054054054054054	0.0363745412234	0.21604272969	Human Diseases	Cancer: specific types	ENSMUSG00000024985;ENSMUSG00000000303	Tcf7l2;Cdh1
4	mmu04072	Phospholipase D signaling pathway	Á×Ö¬Ã¸DÐÅºÅÍ¨Â·	KEGG PATHWAY	4/ 129	147/ 15848	0.027210884353741	0.0321171636253	0.217067726571	Environmental Information Processing	Signal transduction	ENSMUSG00000020431;ENSMUSG00000059456;ENSMUSG00000061878;ENSMUSG00000098488	Adcy1;Ptk2b;Sphk1;Pla2g4b
3	mmu05032	Morphine addiction	Âð·È³Éñ«	KEGG PATHWAY	3/ 129	91/ 15848	0.032967032967033	0.0381362083882	0.219844024826	Human Diseases	Substance dependence	ENSMUSG00000029054;ENSMUSG00000020431;ENSMUSG00000063594	Gabrd;Adcy1;Gng8
2	mmu00350	Tyrosine metabolism	ÀÒ°±Ëá´úÐ»	KEGG PATHWAY	2/ 129	39/ 15848	0.051282051282051	0.0400492080667	0.224275565174	Metabolism	Amino acid metabolism	ENSMUSG00000064294;ENSMUSG00000005994	Aox3;Tyrp1
2	mmu05033	Nicotine addiction	Äá¹Å¶¡³Éñ«	KEGG PATHWAY	2/ 129	40/ 15848	0.05	0.0419371421226	0.228324440445	Human Diseases	Substance dependence	ENSMUSG00000029054;ENSMUSG00000070570	Gabrd;Slc17a7
2	mmu04672	Intestinal immune network for IgA production	IgA²úÉúµÄ³¦µÀÃâÒßÍøÂç	KEGG PATHWAY	2/ 129	43/ 15848	0.046511627906977	0.0477954627166	0.253186775472	Organismal Systems	Immune system	ENSMUSG00000036594;ENSMUSG00000060586	H2-Aa;H2-Eb1
4	mmu04022	cGMP-PKG signaling pathway	cGMP-PKGÐÅºÅÍ¨Â·	KEGG PATHWAY	4/ 129	172/ 15848	0.023255813953488	0.0520103450161	0.26826388482	Environmental Information Processing	Signal transduction	ENSMUSG00000020431;ENSMUSG00000027931;ENSMUSG00000027335;ENSMUSG00000030730	Adcy1;Npr1;Adra1d;Atp2a1
3	mmu04972	Pancreatic secretion	ÒÈÏÙ·ÖÃÚ	KEGG PATHWAY	3/ 129	110/ 15848	0.027272727272727	0.0607255937868	0.305185035441	Organismal Systems	Digestive system	ENSMUSG00000020431;ENSMUSG00000032532;ENSMUSG00000030730	Adcy1;Cck;Atp2a1
2	mmu00380	Tryptophan metabolism	É«°±Ëá´úÐ»	KEGG PATHWAY	2/ 129	50/ 15848	0.04	0.0625186718465	0.306341492048	Metabolism	Amino acid metabolism	ENSMUSG00000040046;ENSMUSG00000064294	Tph1;Aox3
3	mmu04660	T cell receptor signaling pathway	TÏ¸°ûÊÜÌåÐÅºÅÍ¨Â·	KEGG PATHWAY	3/ 129	119/ 15848	0.025210084033613	0.0731751074394	0.333542350189	Organismal Systems	Immune system	ENSMUSG00000033721;ENSMUSG00000109061;ENSMUSG00000026778	Vav3;Gm49320;Prkcq
3	mmu05150	Staphylococcus aureus infection	½ð»ÆÉ«ÆÏÌÑÇò¾ú¸ÐÈ¾	KEGG PATHWAY	3/ 129	118/ 15848	0.025423728813559	0.0717392303786	0.3347830751	Human Diseases	Infectious disease: bacterial	ENSMUSG00000034774;ENSMUSG00000036594;ENSMUSG00000060586	Dsg1c;H2-Aa;H2-Eb1
1	mmu00750	Vitamin B6 metabolism	Î¬ÉúËØB6´úÐ»	KEGG PATHWAY	1/ 129	9/ 15848	0.11111111111111	0.0709352904732	0.339105291043	Metabolism	Metabolism of cofactors and vitamins	ENSMUSG00000064294	Aox3
2	mmu04370	VEGF signaling pathway	VEGFÐÅºÅÍ¨Â·	KEGG PATHWAY	2/ 129	58/ 15848	0.03448275862069	0.0809381671686	0.344866973153	Environmental Information Processing	Signal transduction	ENSMUSG00000061878;ENSMUSG00000098488	Sphk1;Pla2g4b
2	mmu04923	Regulation of lipolysis in adipocytes	Ö¬·¾Ï¸°ûÖ¬½âµÄµ÷¿Ø	KEGG PATHWAY	2/ 129	57/ 15848	0.035087719298246	0.0785519723526	0.349913331389	Organismal Systems	Endocrine system	ENSMUSG00000020431;ENSMUSG00000027931	Adcy1;Npr1
2	mmu05213	Endometrial cancer	×Ó¹¬ÄÚÄ¤°©	KEGG PATHWAY	2/ 129	57/ 15848	0.035087719298246	0.0785519723526	0.349913331389	Human Diseases	Cancer: specific types	ENSMUSG00000024985;ENSMUSG00000000303	Tcf7l2;Cdh1
3	mmu04926	Relaxin signaling pathway	ËÉ³ÚËØÐÅºÅÍ¨Â·	KEGG PATHWAY	3/ 129	128/ 15848	0.0234375	0.0866645873044	0.361409768333	Organismal Systems	Endocrine system	ENSMUSG00000020431;ENSMUSG00000109061;ENSMUSG00000063594	Adcy1;Gm49320;Gng8
2	mmu05217	Basal cell carcinoma	»ùµ×Ï¸°û°©	KEGG PATHWAY	2/ 129	63/ 15848	0.031746031746032	0.0931939555266	0.380541985067	Human Diseases	Cancer: specific types	ENSMUSG00000024985;ENSMUSG00000000126	Tcf7l2;Wnt9a
2	mmu04913	Ovarian steroidogenesis	ÂÑ³²Àà¹Ì´¼Éú³É	KEGG PATHWAY	2/ 129	64/ 15848	0.03125	0.0957065659267	0.382826263707	Organismal Systems	Endocrine system	ENSMUSG00000020431;ENSMUSG00000098488	Adcy1;Pla2g4b
3	mmu05135	Yersinia infection	Ò®¶ûÉ­¾ú¸ÐÈ¾	KEGG PATHWAY	3/ 129	135/ 15848	0.022222222222222	0.0978301126739	0.383494041682	Human Diseases	Infectious disease: bacterial	ENSMUSG00000033721;ENSMUSG00000109061;ENSMUSG00000059456	Vav3;Gm49320;Ptk2b
4	mmu05169	Epstein-Barr virus infection	°®ÆÃË¹Ì¹-°Í¶û²¡¶¾¸ÐÈ¾	KEGG PATHWAY	4/ 129	223/ 15848	0.017937219730942	0.108996208576	0.410831863093	Human Diseases	Infectious disease: viral	ENSMUSG00000109061;ENSMUSG00000079507;ENSMUSG00000036594;ENSMUSG00000060586	Gm49320;H2-Q1;H2-Aa;H2-Eb1
2	mmu05140	Leishmaniasis	ÀûÊ²Âü²¡	KEGG PATHWAY	2/ 129	69/ 15848	0.028985507246377	0.10855038254	0.417174019173	Human Diseases	Infectious disease: parasitic	ENSMUSG00000036594;ENSMUSG00000060586	H2-Aa;H2-Eb1
3	mmu05226	Gastric cancer	Î¸°©	KEGG PATHWAY	3/ 129	146/ 15848	0.020547945205479	0.116474525973	0.430735982845	Human Diseases	Cancer: specific types	ENSMUSG00000024985;ENSMUSG00000000303;ENSMUSG00000000126	Tcf7l2;Cdh1;Wnt9a
3	mmu04390	Hippo signaling pathway	HippoÐÅºÅÍ¨Â·	KEGG PATHWAY	3/ 129	155/ 15848	0.019354838709677	0.132640178036	0.43329124825	Environmental Information Processing	Signal transduction	ENSMUSG00000024985;ENSMUSG00000000303;ENSMUSG00000000126	Tcf7l2;Cdh1;Wnt9a
4	mmu05166	Human T-cell leukemia virus 1 infection	ÈËÀàTÏ¸°û°×Ñª²¡²¡¶¾1ÐÍ¸ÐÈ¾	KEGG PATHWAY	4/ 129	239/ 15848	0.01673640167364	0.13098233796	0.435127766782	Human Diseases	Infectious disease: viral	ENSMUSG00000020431;ENSMUSG00000079507;ENSMUSG00000036594;ENSMUSG00000060586	Adcy1;H2-Q1;H2-Aa;H2-Eb1
3	mmu04261	Adrenergic signaling in cardiomyocytes	ÐÄ¼¡Ï¸°ûµÄÉöÉÏÏÙËØÄÜÐÅºÅ´«µ¼	KEGG PATHWAY	3/ 129	152/ 15848	0.019736842105263	0.127166127088	0.437272998409	Organismal Systems	Circulatory system	ENSMUSG00000020431;ENSMUSG00000027335;ENSMUSG00000030730	Adcy1;Adra1d;Atp2a1
1	mmu00910	Nitrogen metabolism	µª´úÐ»	KEGG PATHWAY	1/ 129	17/ 15848	0.058823529411765	0.129783993269	0.438580391048	Metabolism	Energy metabolism	ENSMUSG00000032373	Car12
3	mmu04921	Oxytocin signaling pathway	´ß²úËØÐÅºÅÍ¨Â·	KEGG PATHWAY	3/ 129	151/ 15848	0.019867549668874	0.125360073747	0.438760258113	Organismal Systems	Endocrine system	ENSMUSG00000020431;ENSMUSG00000027931;ENSMUSG00000098488	Adcy1;Npr1;Pla2g4b
4	mmu05170	Human immunodeficiency virus 1 infection	ÈËÀàÃâÒßÈ±ÏÝ²¡¶¾1ÐÍ¸ÐÈ¾	KEGG PATHWAY	4/ 129	232/ 15848	0.017241379310345	0.121145878426	0.439714669843	Human Diseases	Infectious disease: viral	ENSMUSG00000059456;ENSMUSG00000109061;ENSMUSG00000079507;ENSMUSG00000063594	Ptk2b;Gm49320;H2-Q1;Gng8
2	mmu04721	Synaptic vesicle cycle	Í»´¥Ð¡ÅÝÑ­»·	KEGG PATHWAY	2/ 129	75/ 15848	0.026666666666667	0.124520576567	0.443746054674	Organismal Systems	Nervous system	ENSMUSG00000030108;ENSMUSG00000070570	Slc6a13;Slc17a7
4	mmu05163	Human cytomegalovirus infection	ÈË¾ÞÏ¸°û²¡¶¾¸ÐÈ¾	KEGG PATHWAY	4/ 129	249/ 15848	0.016064257028112	0.145587812014	0.452939859599	Human Diseases	Infectious disease: viral	ENSMUSG00000020431;ENSMUSG00000059456;ENSMUSG00000079507;ENSMUSG00000063594	Adcy1;Ptk2b;H2-Q1;Gng8
3	mmu04934	Cushing syndrome	¿âÐÀ×ÛºÏÕ÷	KEGG PATHWAY	3/ 129	161/ 15848	0.018633540372671	0.143829768503	0.454687655269	Human Diseases	Endocrine and metabolic disease	ENSMUSG00000020431;ENSMUSG00000024985;ENSMUSG00000000126	Adcy1;Tcf7l2;Wnt9a
2	mmu04970	Salivary secretion	ÍÙÒº·ÖÃÚ	KEGG PATHWAY	2/ 129	84/ 15848	0.023809523809524	0.149425691333	0.457616179709	Organismal Systems	Digestive system	ENSMUSG00000020431;ENSMUSG00000027335	Adcy1;Adra1d
2	mmu00590	Arachidonic acid metabolism	»¨ÉúËÄÏ©Ëá´úÐ»	KEGG PATHWAY	2/ 129	85/ 15848	0.023529411764706	0.152252770998	0.459100663317	Metabolism	Lipid metabolism	ENSMUSG00000025150;ENSMUSG00000098488	Cbr2;Pla2g4b
2	mmu05323	Rheumatoid arthritis	Àà·çÊªÐÔ¹Ø½ÚÑ×	KEGG PATHWAY	2/ 129	86/ 15848	0.023255813953488	0.155090457885	0.460571662811	Human Diseases	Immune disease	ENSMUSG00000036594;ENSMUSG00000060586	H2-Aa;H2-Eb1
2	mmu04911	Insulin secretion	ÒÈµºËØ·ÖÃÚ	KEGG PATHWAY	2/ 129	86/ 15848	0.023255813953488	0.155090457885	0.460571662811	Organismal Systems	Endocrine system	ENSMUSG00000020431;ENSMUSG00000032532	Adcy1;Cck
2	mmu05412	Arrhythmogenic right ventricular cardiomyopathy	ÖÂÐÄÂÉÊ§³£ÐÔÓÒÐÄÊÒÐÄ¼¡²¡	KEGG PATHWAY	2/ 129	82/ 15848	0.024390243902439	0.143804802655	0.46206133312	Human Diseases	Cardiovascular disease	ENSMUSG00000024985;ENSMUSG00000030730	Tcf7l2;Atp2a1
2	mmu05414	Dilated cardiomyopathy	À©ÕÅÐÍÐÄ¼¡²¡	KEGG PATHWAY	2/ 129	99/ 15848	0.02020202020202	0.192790375542	0.472336420079	Human Diseases	Cardiovascular disease	ENSMUSG00000020431;ENSMUSG00000030730	Adcy1;Atp2a1
2	mmu00830	Retinol metabolism	ÊÓ»Æ´¼´úÐ»	KEGG PATHWAY	2/ 129	95/ 15848	0.021052631578947	0.181049867084	0.47953748579	Metabolism	Metabolism of cofactors and vitamins	ENSMUSG00000024987;ENSMUSG00000064294	Cyp26a1;Aox3
2	mmu04610	Complement and coagulation cascades	²¹ÌåºÍÄýÑª¼¶Áª·´Ó¦	KEGG PATHWAY	2/ 129	91/ 15848	0.021978021978022	0.169425718025	0.481267256998	Organismal Systems	Immune system	ENSMUSG00000022766;ENSMUSG00000039109	Serpind1;F13a1
1	mmu00790	Folate biosynthesis	Ò¶ËáÉúÎïºÏ³É	KEGG PATHWAY	1/ 129	26/ 15848	0.038461538461538	0.1915771728	0.481399049599	Metabolism	Metabolism of cofactors and vitamins	ENSMUSG00000040046	Tph1
1	mmu04950	Maturity onset diabetes of the young	ÇàÄê·¢²¡µÄ³ÉÄêÐÍÌÇÄò²¡	KEGG PATHWAY	1/ 129	26/ 15848	0.038461538461538	0.1915771728	0.481399049599	Human Diseases	Endocrine and metabolic disease	ENSMUSG00000034701	Neurod1
2	mmu05215	Prostate cancer	Ç°ÁÐÏÙ°©	KEGG PATHWAY	2/ 129	97/ 15848	0.020618556701031	0.186906809819	0.482022825322	Human Diseases	Cancer: specific types	ENSMUSG00000024985;ENSMUSG00000022061	Tcf7l2;Nkx3-1
2	mmu04713	Circadian entrainment	ÖçÒ¹½ÚÂÉ¼Ð´ø	KEGG PATHWAY	2/ 129	97/ 15848	0.020618556701031	0.186906809819	0.482022825322	Organismal Systems	Environmental adaptation	ENSMUSG00000020431;ENSMUSG00000063594	Adcy1;Gng8
1	mmu00592	alpha-Linolenic acid metabolism	¦Á-ÑÇÂéËá´úÐ»	KEGG PATHWAY	1/ 129	25/ 15848	0.04	0.184932178233	0.483289425781	Metabolism	Lipid metabolism	ENSMUSG00000098488	Pla2g4b
1	mmu04977	Vitamin digestion and absorption	Î¬ÉúËØµÄÏû»¯ºÍÎüÊÕ	KEGG PATHWAY	1/ 129	24/ 15848	0.041666666666667	0.178232990667	0.485189807926	Organismal Systems	Digestive system	ENSMUSG00000032080	Apoa4
1	mmu00515	Mannose type O-glycan biosynthesis	¸ÊÂ¶ÌÇÐÍO-¾ÛÌÇÉúÎïºÏ³É	KEGG PATHWAY	1/ 129	24/ 15848	0.041666666666667	0.178232990667	0.485189807926	Metabolism	Glycan biosynthesis and metabolism	ENSMUSG00000117789	Gm50388
3	mmu04310	Wnt signaling pathway	WntÐÅºÅÍ¨Â·	KEGG PATHWAY	3/ 129	174/ 15848	0.017241379310345	0.169077581095	0.487341263155	Environmental Information Processing	Signal transduction	ENSMUSG00000024985;ENSMUSG00000035305;ENSMUSG00000000126	Tcf7l2;Ror1;Wnt9a
2	mmu04925	Aldosterone synthesis and secretion	È©¹ÌÍªµÄºÏ³ÉºÍ·ÖÃÚ	KEGG PATHWAY	2/ 129	102/ 15848	0.019607843137255	0.201660458769	0.487968517514	Organismal Systems	Endocrine system	ENSMUSG00000020431;ENSMUSG00000027931	Adcy1;Npr1
2	mmu04064	NF-kappa B signaling pathway	NF-¦ÊBÐÅºÅÍ¨Â·	KEGG PATHWAY	2/ 129	104/ 15848	0.019230769230769	0.207600327788	0.496215417639	Environmental Information Processing	Signal transduction	ENSMUSG00000026778;ENSMUSG00000095105	Prkcq;Edaradd
2	mmu04974	Protein digestion and absorption	µ°°×ÖÊµÄÏû»¯ºÍÎüÊÕ	KEGG PATHWAY	2/ 129	105/ 15848	0.019047619047619	0.210577371893	0.497267046881	Organismal Systems	Digestive system	ENSMUSG00000079436;ENSMUSG00000035000	Kcnj13;Dpp4
2	mmu04640	Hematopoietic cell lineage	ÔìÑªÏ¸°ûÆ×Ïµ	KEGG PATHWAY	2/ 129	94/ 15848	0.021276595744681	0.178132141781	0.498769996988	Organismal Systems	Immune system	ENSMUSG00000036594;ENSMUSG00000060586	H2-Aa;H2-Eb1
2	mmu04520	Adherens junction	Õ³×ÅÁ¬½Ó	KEGG PATHWAY	2/ 129	94/ 15848	0.021276595744681	0.178132141781	0.498769996988	Cellular Processes	Cellular community - eukaryotes	ENSMUSG00000024985;ENSMUSG00000000303	Tcf7l2;Cdh1
2	mmu04931	Insulin resistance	ÒÈµºËØµÖ¿¹	KEGG PATHWAY	2/ 129	108/ 15848	0.018518518518519	0.219533715255	0.512245335594	Human Diseases	Endocrine and metabolic disease	ENSMUSG00000021948;ENSMUSG00000026778	Prkcd;Prkcq
2	mmu05145	Toxoplasmosis	¹­ÐÎ³æ²¡	KEGG PATHWAY	2/ 129	109/ 15848	0.018348623853211	0.222526693485	0.513120375565	Human Diseases	Infectious disease: parasitic	ENSMUSG00000036594;ENSMUSG00000060586	H2-Aa;H2-Eb1
2	mmu04650	Natural killer cell mediated cytotoxicity	×ÔÈ»É±ÉËÏ¸°û½éµ¼µÄÏ¸°û¶¾ÐÔ	KEGG PATHWAY	2/ 129	112/ 15848	0.017857142857143	0.231524661326	0.527660856046	Organismal Systems	Immune system	ENSMUSG00000033721;ENSMUSG00000059456	Vav3;Ptk2b
1	mmu00030	Pentose phosphate pathway	Á×ËáÎìÌÇÍ¾¾¶	KEGG PATHWAY	1/ 129	34/ 15848	0.029411764705882	0.242837659826	0.534788554225	Metabolism	Carbohydrate metabolism	ENSMUSG00000025519	Tktl2
2	mmu05322	Systemic lupus erythematosus	ÏµÍ³ÐÔºì°ßÀÇ´¯	KEGG PATHWAY	2/ 129	115/ 15848	0.017391304347826	0.240546041002	0.535761636777	Human Diseases	Immune disease	ENSMUSG00000036594;ENSMUSG00000060586	H2-Aa;H2-Eb1
3	mmu05207	Chemical carcinogenesis - receptor activation	»¯Ñ§ÖÂ°©×÷ÓÃ-ÊÜÌå¼¤»î	KEGG PATHWAY	3/ 129	207/ 15848	0.014492753623188	0.237899146165	0.535956697108	Human Diseases	Cancer: overview	ENSMUSG00000020431;ENSMUSG00000032303;ENSMUSG00000035200	Adcy1;Chrna3;Chrnb4
3	mmu05417	Lipid and atherosclerosis	Ö¬ÖÊÓë¶¯ÂöÖàÑùÓ²»¯	KEGG PATHWAY	3/ 129	216/ 15848	0.013888888888889	0.257484139568	0.536881822929	Human Diseases	Cardiovascular disease	ENSMUSG00000033721;ENSMUSG00000109061;ENSMUSG00000032080	Vav3;Gm49320;Apoa4
1	mmu04614	Renin-angiotensin system	ÉöËØ-Ñª¹Ü½ôÕÅËØÏµÍ³	KEGG PATHWAY	1/ 129	36/ 15848	0.027777777777778	0.255140508687	0.537715480673	Organismal Systems	Endocrine system	ENSMUSG00000068037	Mas1
3	mmu04015	Rap1 signaling pathway	Rap1ÐÅºÅÍ¨Â·	KEGG PATHWAY	3/ 129	214/ 15848	0.014018691588785	0.253110975878	0.539236426871	Environmental Information Processing	Signal transduction	ENSMUSG00000033721;ENSMUSG00000020431;ENSMUSG00000000303	Vav3;Adcy1;Cdh1
2	mmu04670	Leukocyte transendothelial migration	°×Ï¸°û¿çÄÚÆ¤Ç¨ÒÆ	KEGG PATHWAY	2/ 129	118/ 15848	0.016949152542373	0.249584475677	0.543539524807	Organismal Systems	Immune system	ENSMUSG00000033721;ENSMUSG00000059456	Vav3;Ptk2b
2	mmu04722	Neurotrophin signaling pathway	Éñ¾­ÓªÑøÒò×ÓÐÅºÅÍ¨Â·	KEGG PATHWAY	2/ 129	119/ 15848	0.016806722689076	0.252600020438	0.544061582481	Organismal Systems	Nervous system	ENSMUSG00000109061;ENSMUSG00000021948	Gm49320;Prkcd
2	mmu04611	Platelet activation	ÑªÐ¡°å»î»¯	KEGG PATHWAY	2/ 129	125/ 15848	0.016	0.27070692252	0.558511124357	Organismal Systems	Immune system	ENSMUSG00000020431;ENSMUSG00000098488	Adcy1;Pla2g4b
6	mmu05200	Pathways in cancer	°©Ö¢µÄ·¢²¡Í¨Â·	KEGG PATHWAY	6/ 129	538/ 15848	0.011152416356877	0.274292984551	0.560014843459	Human Diseases	Cancer: overview	ENSMUSG00000000303;ENSMUSG00000020431;ENSMUSG00000022061;ENSMUSG00000000126;ENSMUSG00000024985;ENSMUSG00000063594	Cdh1;Adcy1;Nkx3-1;Wnt9a;Tcf7l2;Gng8
1	mmu00514	Other types of O-glycan biosynthesis	ÆäËûÀàÐÍµÄO-¾ÛÌÇÉúÎïºÏ³É	KEGG PATHWAY	1/ 129	43/ 15848	0.023255813953488	0.296658945946	0.564516052479	Metabolism	Glycan biosynthesis and metabolism	ENSMUSG00000030074	Gxylt2
1	mmu04975	Fat digestion and absorption	Ö¬·¾µÄÏû»¯ºÍÎüÊÕ	KEGG PATHWAY	1/ 129	43/ 15848	0.023255813953488	0.296658945946	0.564516052479	Organismal Systems	Digestive system	ENSMUSG00000032080	Apoa4
2	mmu04380	Osteoclast differentiation	ÆÆ¹ÇÏ¸°û·Ö»¯	KEGG PATHWAY	2/ 129	132/ 15848	0.015151515151515	0.291818460752	0.566301171359	Organismal Systems	Development and regeneration	ENSMUSG00000109061;ENSMUSG00000030730	Gm49320;Atp2a1
2	mmu00230	Purine metabolism	àÑßÊ´úÐ»	KEGG PATHWAY	2/ 129	133/ 15848	0.015037593984962	0.294829701609	0.566535505053	Metabolism	Nucleotide metabolism	ENSMUSG00000020431;ENSMUSG00000027931	Adcy1;Npr1
1	mmu00260	Glycine, serine and threonine metabolism	¸Ê°±Ëá¡¢Ë¿°±ËáºÍËÕ°±Ëá´úÐ»	KEGG PATHWAY	1/ 129	42/ 15848	0.023809523809524	0.290871423078	0.575866655791	Metabolism	Amino acid metabolism	ENSMUSG00000116378	Gcat
1	mmu00760	Nicotinate and nicotinamide metabolism	ÑÌËáºÍÑÌõ£°·´úÐ»	KEGG PATHWAY	1/ 129	42/ 15848	0.023809523809524	0.290871423078	0.575866655791	Metabolism	Metabolism of cofactors and vitamins	ENSMUSG00000064294	Aox3
1	mmu05219	Bladder cancer	°òë×°©	KEGG PATHWAY	1/ 129	41/ 15848	0.024390243902439	0.285036649111	0.575950342533	Human Diseases	Cancer: specific types	ENSMUSG00000000303	Cdh1
2	mmu04915	Estrogen signaling pathway	´Æ¼¤ËØÐÅºÅÍ¨Â·	KEGG PATHWAY	2/ 129	131/ 15848	0.015267175572519	0.288805686294	0.577611372588	Organismal Systems	Endocrine system	ENSMUSG00000020431;ENSMUSG00000021948	Adcy1;Prkcd
4	mmu05165	Human papillomavirus infection	ÈËÈéÍ·Áö²¡¶¾¸ÐÈ¾	KEGG PATHWAY	4/ 129	347/ 15848	0.011527377521614	0.312894326749	0.584069409931	Human Diseases	Infectious disease: viral	ENSMUSG00000024985;ENSMUSG00000031849;ENSMUSG00000079507;ENSMUSG00000000126	Tcf7l2;Comp;H2-Q1;Wnt9a
2	mmu05224	Breast cancer	ÈéÏÙ°©	KEGG PATHWAY	2/ 129	144/ 15848	0.013888888888889	0.327804524557	0.589446668011	Human Diseases	Cancer: specific types	ENSMUSG00000024985;ENSMUSG00000000126	Tcf7l2;Wnt9a
2	mmu04936	Alcoholic liver disease	¾Æ¾«ÐÔ¸Î²¡	KEGG PATHWAY	2/ 129	141/ 15848	0.014184397163121	0.318844193494	0.589560961556	Human Diseases	Endocrine and metabolic disease	ENSMUSG00000024985;ENSMUSG00000109061	Tcf7l2;Gm49320
1	mmu04930	Type II diabetes mellitus	IIÐÍÌÇÄò²¡	KEGG PATHWAY	1/ 129	48/ 15848	0.020833333333333	0.324900977063	0.595145714994	Human Diseases	Endocrine and metabolic disease	ENSMUSG00000021948	Prkcd
1	mmu00565	Ether lipid metabolism	ÃÑÖ¬´úÐ»	KEGG PATHWAY	1/ 129	48/ 15848	0.020833333333333	0.324900977063	0.595145714994	Metabolism	Lipid metabolism	ENSMUSG00000098488	Pla2g4b
1	mmu00591	Linoleic acid metabolism	ÑÇÓÍËá´úÐ»	KEGG PATHWAY	1/ 129	50/ 15848	0.02	0.335880089856	0.598477251016	Metabolism	Lipid metabolism	ENSMUSG00000098488	Pla2g4b
1	mmu04979	Cholesterol metabolism	µ¨¹Ì´¼´úÐ»	KEGG PATHWAY	1/ 129	50/ 15848	0.02	0.335880089856	0.598477251016	Organismal Systems	Digestive system	ENSMUSG00000032080	Apoa4
1	mmu00600	Sphingolipid metabolism	ÇÊÖ¬´úÐ»	KEGG PATHWAY	1/ 129	54/ 15848	0.018518518518519	0.357309579597	0.625291764294	Metabolism	Lipid metabolism	ENSMUSG00000061878	Sphk1
1	mmu05144	Malaria	Å±¼²	KEGG PATHWAY	1/ 129	54/ 15848	0.018518518518519	0.357309579597	0.625291764294	Human Diseases	Infectious disease: parasitic	ENSMUSG00000031849	Comp
1	mmu00280	Valine, leucine and isoleucine degradation	çÓ°±Ëá¡¢ÁÁ°±ËáºÍÒìÁÁ°±Ëá½µ½â	KEGG PATHWAY	1/ 129	56/ 15848	0.017857142857143	0.367765586859	0.632298728283	Metabolism	Amino acid metabolism	ENSMUSG00000064294	Aox3
2	mmu04140	Autophagy - animal	×ÔÊÉ-¶¯Îï	KEGG PATHWAY	2/ 129	159/ 15848	0.012578616352201	0.372070962305	0.634138335755	Cellular Processes	Transport and catabolism	ENSMUSG00000021948;ENSMUSG00000026778	Prkcd;Prkcq
1	mmu04213	Longevity regulating pathway - multiple species	³¤ÊÙµ÷½ÚÍ¾¾¶-¶àÎïÖÖ	KEGG PATHWAY	1/ 129	60/ 15848	0.016666666666667	0.388173867924	0.650274171907	Organismal Systems	Aging	ENSMUSG00000020431	Adcy1
1	mmu04730	Long-term depression	³¤Ê±³ÌÒÖÖÆ	KEGG PATHWAY	1/ 129	60/ 15848	0.016666666666667	0.388173867924	0.650274171907	Organismal Systems	Nervous system	ENSMUSG00000098488	Pla2g4b
2	mmu05161	Hepatitis B	ÒÒÐÍ¸ÎÑ×	KEGG PATHWAY	2/ 129	164/ 15848	0.01219512195122	0.386580877546	0.653188379302	Human Diseases	Infectious disease: viral	ENSMUSG00000109061;ENSMUSG00000059456	Gm49320;Ptk2b
2	mmu05164	Influenza A	¼×ÐÍÁ÷¸Ð	KEGG PATHWAY	2/ 129	172/ 15848	0.011627906976744	0.409489595608	0.657868530649	Human Diseases	Infectious disease: viral	ENSMUSG00000036594;ENSMUSG00000060586	H2-Aa;H2-Eb1
2	mmu05225	Hepatocellular carcinoma	¸ÎÏ¸°û°©	KEGG PATHWAY	2/ 129	169/ 15848	0.011834319526627	0.400945476434	0.660380784715	Human Diseases	Cancer: specific types	ENSMUSG00000024985;ENSMUSG00000000126	Tcf7l2;Wnt9a
1	mmu04720	Long-term potentiation	³¤ÆÚÔöÒæÐ§Ó¦	KEGG PATHWAY	1/ 129	66/ 15848	0.015151515151515	0.417566883089	0.665391130776	Organismal Systems	Nervous system	ENSMUSG00000020431	Adcy1
1	mmu04929	GnRH secretion	GnRH·ÖÃÚ	KEGG PATHWAY	1/ 129	64/ 15848	0.015625	0.407928320328	0.666282923202	Organismal Systems	Endocrine system	ENSMUSG00000015812	Gnrh1
1	mmu00010	Glycolysis / Gluconeogenesis	ÌÇ½Í½â/ÌÇÔ­ÒìÉú	KEGG PATHWAY	1/ 129	64/ 15848	0.015625	0.407928320328	0.666282923202	Metabolism	Carbohydrate metabolism	ENSMUSG00000059040	Eno1b
3	mmu04010	MAPK signaling pathway	MAPKÐÅºÅÍ¨Â·	KEGG PATHWAY	3/ 129	295/ 15848	0.010169491525424	0.432012260861	0.672019072451	Environmental Information Processing	Signal transduction	ENSMUSG00000028862;ENSMUSG00000109061;ENSMUSG00000098488	Map3k6;Gm49320;Pla2g4b
1	mmu05100	Bacterial invasion of epithelial cells	Ï¸¾ú¶ÔÉÏÆ¤Ï¸°ûµÄÇÖÏ®	KEGG PATHWAY	1/ 129	76/ 15848	0.013157894736842	0.463473332061	0.677916217044	Human Diseases	Infectious disease: bacterial	ENSMUSG00000000303	Cdh1
1	mmu04920	Adipocytokine signaling pathway	Ö¬·¾Ï¸°ûÒò×ÓÐÅºÅÍ¨Â·	KEGG PATHWAY	1/ 129	71/ 15848	0.014084507042254	0.440987494439	0.680579125276	Organismal Systems	Endocrine system	ENSMUSG00000026778	Prkcq
1	mmu04927	Cortisol synthesis and secretion	Æ¤ÖÊ´¼µÄºÏ³ÉºÍ·ÖÃÚ	KEGG PATHWAY	1/ 129	71/ 15848	0.014084507042254	0.440987494439	0.680579125276	Organismal Systems	Endocrine system	ENSMUSG00000020431	Adcy1
1	mmu00980	Metabolism of xenobiotics by cytochrome P450	Ï¸°ûÉ«ËØP450ÒìÉúËØ´úÐ»	KEGG PATHWAY	1/ 129	71/ 15848	0.014084507042254	0.440987494439	0.680579125276	Metabolism	Xenobiotics biodegradation and metabolism	ENSMUSG00000025150	Cbr2
1	mmu05218	Melanoma	ºÚÉ«ËØÁö	KEGG PATHWAY	1/ 129	71/ 15848	0.014084507042254	0.440987494439	0.680579125276	Human Diseases	Cancer: specific types	ENSMUSG00000000303	Cdh1
1	mmu00480	Glutathione metabolism	¹Èë×¸ÊëÄ´úÐ»	KEGG PATHWAY	1/ 129	71/ 15848	0.014084507042254	0.440987494439	0.680579125276	Metabolism	Metabolism of other amino acids	ENSMUSG00000042808	Gpx2
1	mmu04924	Renin secretion	ÉöËØ·ÖÃÚ	KEGG PATHWAY	1/ 129	75/ 15848	0.013333333333333	0.459049147711	0.681618431449	Organismal Systems	Endocrine system	ENSMUSG00000027931	Npr1
1	mmu04971	Gastric acid secretion	Î¸Ëá·ÖÃÚ	KEGG PATHWAY	1/ 129	75/ 15848	0.013333333333333	0.459049147711	0.681618431449	Organismal Systems	Digestive system	ENSMUSG00000020431	Adcy1
1	mmu00982	Drug metabolism - cytochrome P450	Ò©Îï´úÐ»-Ï¸°ûÉ«ËØP450	KEGG PATHWAY	1/ 129	69/ 15848	0.014492753623188	0.431733546635	0.682417541455	Metabolism	Xenobiotics biodegradation and metabolism	ENSMUSG00000064294	Aox3
1	mmu05221	Acute myeloid leukemia	¼±ÐÔËèÏ¸°û°×Ñª²¡	KEGG PATHWAY	1/ 129	69/ 15848	0.014492753623188	0.431733546635	0.682417541455	Human Diseases	Cancer: specific types	ENSMUSG00000024985	Tcf7l2
4	mmu05022	Pathways of neurodegeneration - multiple diseases	Éñ¾­ÍËÐÐÐÔ±äµÄÍ¾¾¶-¶àÖÖ¼²²¡	KEGG PATHWAY	4/ 129	469/ 15848	0.0085287846481876	0.53327708598	0.683152345438	Human Diseases	Neurodegenerative disease	ENSMUSG00000042808;ENSMUSG00000109061;ENSMUSG00000030730;ENSMUSG00000000126	Gpx2;Gm49320;Atp2a1;Wnt9a
1	mmu04620	Toll-like receptor signaling pathway	TollÑùÊÜÌåÐÅºÅÍ¨Â·	KEGG PATHWAY	1/ 129	102/ 15848	0.0098039215686275	0.566706041298	0.685644346262	Organismal Systems	Immune system	ENSMUSG00000109061	Gm49320
2	mmu05208	Chemical carcinogenesis - reactive oxygen species	»¯Ñ§ÖÂ°©×÷ÓÃ-»îÐÔÑõ	KEGG PATHWAY	2/ 129	218/ 15848	0.0091743119266055	0.532084530401	0.686108999728	Human Diseases	Cancer: overview	ENSMUSG00000109061;ENSMUSG00000021948	Gm49320;Prkcd
2	mmu05415	Diabetic cardiomyopathy	ÌÇÄò²¡ÐÔÐÄ¼¡²¡	KEGG PATHWAY	2/ 129	203/ 15848	0.0098522167487685	0.493988019385	0.686678381556	Human Diseases	Cardiovascular disease	ENSMUSG00000021948;ENSMUSG00000030730	Prkcd;Atp2a1
2	mmu05171	Coronavirus disease - COVID-19	¹Ú×´²¡¶¾¼²²¡-ÐÂ¹Ú·ÎÑ×	KEGG PATHWAY	2/ 129	236/ 15848	0.0084745762711864	0.575182982711	0.687413808605	Human Diseases	Infectious disease: viral	ENSMUSG00000039109;ENSMUSG00000068037	F13a1;Mas1
2	mmu04510	Focal adhesion	ð¤×Å°ß	KEGG PATHWAY	2/ 129	198/ 15848	0.01010101010101	0.480865440265	0.687953476583	Cellular Processes	Cellular community - eukaryotes	ENSMUSG00000033721;ENSMUSG00000031849	Vav3;Comp
2	mmu04014	Ras signaling pathway	RasÐÅºÅÍ¨Â·	KEGG PATHWAY	2/ 129	232/ 15848	0.0086206896551724	0.565857329457	0.688869792383	Environmental Information Processing	Signal transduction	ENSMUSG00000098488;ENSMUSG00000063594	Pla2g4b;Gng8
1	mmu03018	RNA degradation	RNA½µ½â	KEGG PATHWAY	1/ 129	81/ 15848	0.012345679012346	0.485061425193	0.688927821289	Genetic Information Processing	Folding, sorting and degradation	ENSMUSG00000059040	Eno1b
1	mmu05231	Choline metabolism in cancer	°©Ö¢µÄµ¨¼î´úÐ»	KEGG PATHWAY	1/ 129	97/ 15848	0.010309278350515	0.548515961359	0.689161079656	Human Diseases	Cancer: overview	ENSMUSG00000098488	Pla2g4b
2	mmu05205	Proteoglycans in cancer	°©Ö¢ÖÐµÄµ°°×¾ÛÌÇ	KEGG PATHWAY	2/ 129	201/ 15848	0.0099502487562189	0.488763803977	0.689192126471	Human Diseases	Cancer: overview	ENSMUSG00000033721;ENSMUSG00000000126	Vav3;Wnt9a
1	mmu04976	Bile secretion	µ¨Ö­·ÖÃÚ	KEGG PATHWAY	1/ 129	98/ 15848	0.010204081632653	0.552213595894	0.689387673855	Organismal Systems	Digestive system	ENSMUSG00000020431	Adcy1
1	mmu00564	Glycerophospholipid metabolism	¸ÊÓÍÁ×Ö¬´úÐ»	KEGG PATHWAY	1/ 129	98/ 15848	0.010204081632653	0.552213595894	0.689387673855	Metabolism	Lipid metabolism	ENSMUSG00000098488	Pla2g4b
1	mmu04933	AGE-RAGE signaling pathway in diabetic complications	ÌÇÄò²¡²¢·¢Ö¢ÖÐµÄAGE-RAGEÐÅºÅÍ¨Â·	KEGG PATHWAY	1/ 129	100/ 15848	0.01	0.559518955349	0.689721479549	Human Diseases	Endocrine and metabolic disease	ENSMUSG00000021948	Prkcd
1	mmu05142	Chagas disease	Ç¡¼ÓË¹²¡	KEGG PATHWAY	1/ 129	101/ 15848	0.0099009900990099	0.563127163036	0.689830774719	Human Diseases	Infectious disease: parasitic	ENSMUSG00000020431	Adcy1
1	mmu05146	Amoebiasis	°¢Ã×°Í²¡	KEGG PATHWAY	1/ 129	104/ 15848	0.0096153846153846	0.57377675386	0.689940145745	Human Diseases	Infectious disease: parasitic	ENSMUSG00000020431	Adcy1
1	mmu04211	Longevity regulating pathway	³¤ÊÙµ÷½ÚÍ¨Â·	KEGG PATHWAY	1/ 129	89/ 15848	0.01123595505618	0.51782333156	0.690431108747	Organismal Systems	Aging	ENSMUSG00000020431	Adcy1
1	mmu04012	ErbB signaling pathway	ErbBÐÅºÅÍ¨Â·	KEGG PATHWAY	1/ 129	83/ 15848	0.012048192771084	0.49345331003	0.690834634042	Environmental Information Processing	Signal transduction	ENSMUSG00000109061	Gm49320
4	mmu05168	Herpes simplex virus 1 infection	µ¥´¿ðåÕî²¡¶¾1ÐÍ¸ÐÈ¾	KEGG PATHWAY	4/ 129	436/ 15848	0.0091743119266055	0.475997131048	0.691077316188	Human Diseases	Infectious disease: viral	ENSMUSG00000024610;ENSMUSG00000079507;ENSMUSG00000036594;ENSMUSG00000060586	Cd74;H2-Q1;H2-Aa;H2-Eb1
2	mmu04714	Thermogenesis	²úÈÈ	KEGG PATHWAY	2/ 129	224/ 15848	0.0089285714285714	0.546773061081	0.691403354657	Organismal Systems	Environmental adaptation	ENSMUSG00000020431;ENSMUSG00000027931	Adcy1;Npr1
1	mmu04540	Gap junction	¼äÏ¶Á¬½Ó	KEGG PATHWAY	1/ 129	85/ 15848	0.011764705882353	0.501709476473	0.692500404146	Cellular Processes	Cellular community - eukaryotes	ENSMUSG00000020431	Adcy1
1	mmu04662	B cell receptor signaling pathway	BÏ¸°ûÊÜÌåÐÅºÅÍ¨Â·	KEGG PATHWAY	1/ 129	80/ 15848	0.0125	0.480813898115	0.692937676695	Organismal Systems	Immune system	ENSMUSG00000033721	Vav3
1	mmu05235	PD-L1 expression and PD-1 checkpoint pathway in cancer	°©Ö¢ÖÐPD-L1µÄ±í´ïºÍPD-1¼ì²éµãÍ¨Â·	KEGG PATHWAY	1/ 129	86/ 15848	0.011627906976744	0.505787347295	0.693246993496	Human Diseases	Cancer: overview	ENSMUSG00000026778	Prkcq
1	mmu05410	Hypertrophic cardiomyopathy	·ÊºñÐÍÐÄ¼¡²¡	KEGG PATHWAY	1/ 129	96/ 15848	0.010416666666667	0.544788031973	0.693366586148	Human Diseases	Cardiovascular disease	ENSMUSG00000030730	Atp2a1
1	mmu04928	Parathyroid hormone synthesis, secretion and action	¼××´ÅÔÏÙ¼¤ËØµÄºÏ³É¡¢·ÖÃÚºÍ×÷ÓÃ	KEGG PATHWAY	1/ 129	107/ 15848	0.0093457943925234	0.584168704674	0.693921612824	Organismal Systems	Endocrine system	ENSMUSG00000020431	Adcy1
1	mmu04512	ECM-receptor interaction	ECMÊÜÌåÏà»¥×÷ÓÃ	KEGG PATHWAY	1/ 129	87/ 15848	0.011494252873563	0.509832102527	0.69393813955	Environmental Information Processing	Signaling molecules and interaction	ENSMUSG00000031849	Comp
1	mmu04260	Cardiac muscle contraction	ÐÄ¼¡ÊÕËõ	KEGG PATHWAY	1/ 129	88/ 15848	0.011363636363636	0.513844009058	0.694575350175	Organismal Systems	Circulatory system	ENSMUSG00000030730	Atp2a1
1	mmu05210	Colorectal cancer	½áÖ±³¦°©	KEGG PATHWAY	1/ 129	88/ 15848	0.011363636363636	0.513844009058	0.694575350175	Human Diseases	Cancer: specific types	ENSMUSG00000024985	Tcf7l2
2	mmu05132	Salmonella infection	É³ÃÅÊÏ¾ú¸ÐÈ¾	KEGG PATHWAY	2/ 129	242/ 15848	0.0082644628099174	0.588899200099	0.695326766382	Human Diseases	Infectious disease: bacterial	ENSMUSG00000024985;ENSMUSG00000109061	Tcf7l2;Gm49320
1	mmu01522	Endocrine resistance	ÄÚ·ÖÃÚµÖ¿¹	KEGG PATHWAY	1/ 129	91/ 15848	0.010989010989011	0.525685272818	0.696177793733	Human Diseases	Drug resistance: antineoplastic	ENSMUSG00000020431	Adcy1
1	mmu04061	Viral protein interaction with cytokine and cytokine receptor	²¡¶¾µ°°×ÓëÏ¸°ûÒò×Ó-Ï¸°ûÒò×ÓÊÜÌåÏà»¥×÷ÓÃ	KEGG PATHWAY	1/ 129	92/ 15848	0.010869565217391	0.529568410465	0.696613479538	Environmental Information Processing	Signaling molecules and interaction	ENSMUSG00000029373	Pf4
1	mmu04742	Taste transduction	Î¶¾õ×ªµ¼	KEGG PATHWAY	1/ 129	92/ 15848	0.010869565217391	0.529568410465	0.696613479538	Organismal Systems	Sensory system	ENSMUSG00000009246	Trpm5
1	mmu04914	Progesterone-mediated oocyte maturation	ÔÐ¼¤ËØ½éµ¼µÄÂÑÄ¸Ï¸°û³ÉÊì	KEGG PATHWAY	1/ 129	92/ 15848	0.010869565217391	0.529568410465	0.696613479538	Organismal Systems	Endocrine system	ENSMUSG00000020431	Adcy1
1	mmu04066	HIF-1 signaling pathway	HIF-1ÐÅºÅÍ¨Â·	KEGG PATHWAY	1/ 129	112/ 15848	0.0089285714285714	0.600932822509	0.69693984149	Environmental Information Processing	Signal transduction	ENSMUSG00000059040	Eno1b
3	mmu05010	Alzheimer disease	°¢¶û´Äº£Ä¬²¡	KEGG PATHWAY	3/ 129	379/ 15848	0.0079155672823219	0.599394472698	0.699293551481	Human Diseases	Neurodegenerative disease	ENSMUSG00000109061;ENSMUSG00000030730;ENSMUSG00000000126	Gm49320;Atp2a1;Wnt9a
1	mmu04935	Growth hormone synthesis, secretion and action	Éú³¤¼¤ËØµÄºÏ³É¡¢·ÖÃÚºÍ×÷ÓÃ	KEGG PATHWAY	1/ 129	114/ 15848	0.0087719298245614	0.607449126432	0.700353110475	Organismal Systems	Endocrine system	ENSMUSG00000020431	Adcy1
1	mmu04668	TNF signaling pathway	TNFÐÅºÅÍ¨Â·	KEGG PATHWAY	1/ 129	114/ 15848	0.0087719298245614	0.607449126432	0.700353110475	Environmental Information Processing	Signal transduction	ENSMUSG00000109061	Gm49320
1	mmu04625	C-type lectin receptor signaling pathway	CÐÍÄý¼¯ËØÊÜÌåÐÅºÅÍ¨Â·	KEGG PATHWAY	1/ 129	111/ 15848	0.009009009009009	0.597634535357	0.701415382814	Organismal Systems	Immune system	ENSMUSG00000021948	Prkcd
1	mmu04071	Sphingolipid signaling pathway	ÇÊÖ¬ÐÅºÅÍ¨Â·	KEGG PATHWAY	1/ 129	121/ 15848	0.0082644628099174	0.629435727257	0.704968014528	Environmental Information Processing	Signal transduction	ENSMUSG00000061878	Sphk1
2	mmu04144	Endocytosis	°ûÍÌ×÷ÓÃ	KEGG PATHWAY	2/ 129	260/ 15848	0.0076923076923077	0.628081484758	0.707494086279	Cellular Processes	Transport and catabolism	ENSMUSG00000010080;ENSMUSG00000079507	Epn3;H2-Q1
1	mmu04114	Oocyte meiosis	ÂÑÄ¸Ï¸°û¼õÊý·ÖÁÑ	KEGG PATHWAY	1/ 129	120/ 15848	0.0083333333333333	0.626371249339	0.713771888781	Cellular Processes	Cell growth and death	ENSMUSG00000020431	Adcy1
1	mmu04919	Thyroid hormone signaling pathway	¼××´ÏÙ¼¤ËØÐÅºÅÍ¨Â·	KEGG PATHWAY	1/ 129	120/ 15848	0.0083333333333333	0.626371249339	0.713771888781	Organismal Systems	Endocrine system	ENSMUSG00000030730	Atp2a1
1	mmu04728	Dopaminergic synapse	¶à°Í°·ÄÜÍ»´¥	KEGG PATHWAY	1/ 129	131/ 15848	0.0076335877862595	0.658741438175	0.733598419786	Organismal Systems	Nervous system	ENSMUSG00000063594	Gng8
1	mmu04550	Signaling pathways regulating pluripotency of stem cells	µ÷½Ú¸ÉÏ¸°û¶àÄÜÐÔµÄÐÅºÅÍ¨Â·	KEGG PATHWAY	1/ 129	139/ 15848	0.0071942446043165	0.68052042135	0.753570636071	Cellular Processes	Cellular community - eukaryotes	ENSMUSG00000000126	Wnt9a
1	mmu05017	Spinocerebellar ataxia	¼¹ËèÐ¡ÄÔ¹²¼ÃÊ§µ÷	KEGG PATHWAY	1/ 129	139/ 15848	0.0071942446043165	0.68052042135	0.753570636071	Human Diseases	Neurodegenerative disease	ENSMUSG00000030730	Atp2a1
1	mmu05418	Fluid shear stress and atherosclerosis	Á÷Ìå¼ôÇÐÓ¦Á¦Óë¶¯ÂöÖàÑùÓ²»¯	KEGG PATHWAY	1/ 129	145/ 15848	0.0068965517241379	0.695944299305	0.762039567954	Human Diseases	Cardiovascular disease	ENSMUSG00000109061	Gm49320
2	mmu05016	Huntington disease	ºàÍ¢¶ÙÎèµ¸Ö¢	KEGG PATHWAY	2/ 129	299/ 15848	0.0066889632107023	0.703001312801	0.765490318384	Human Diseases	Neurodegenerative disease	ENSMUSG00000042808;ENSMUSG00000109061	Gpx2;Gm49320
1	mmu04150	mTOR signaling pathway	mTORÐÅºÅÍ¨Â·	KEGG PATHWAY	1/ 129	155/ 15848	0.0064516129032258	0.72002565694	0.779696291493	Environmental Information Processing	Signal transduction	ENSMUSG00000000126	Wnt9a
1	mmu04218	Cellular senescence	Ï¸°ûË¥ÀÏ	KEGG PATHWAY	1/ 129	173/ 15848	0.0057803468208092	0.758699864093	0.795214830814	Cellular Processes	Cell growth and death	ENSMUSG00000079507	H2-Q1
1	mmu04141	Protein processing in endoplasmic reticulum	ÄÚÖÊÍøÖÐµÄµ°°×ÖÊ¼Ó¹¤	KEGG PATHWAY	1/ 129	168/ 15848	0.005952380952381	0.748522838666	0.797339545535	Genetic Information Processing	Folding, sorting and degradation	ENSMUSG00000109061	Gm49320
1	mmu05034	Alcoholism	¾Æ¾«ÖÐ¶¾	KEGG PATHWAY	1/ 129	170/ 15848	0.0058823529411765	0.752643774261	0.797395566244	Human Diseases	Substance dependence	ENSMUSG00000063594	Gng8
1	mmu04630	JAK-STAT signaling pathway	JAK-STATÐÅºÅÍ¨Â·	KEGG PATHWAY	1/ 129	170/ 15848	0.0058823529411765	0.752643774261	0.797395566244	Environmental Information Processing	Signal transduction	ENSMUSG00000064294	Aox3
1	mmu04217	Necroptosis	³ÌÐòÐÔ»µËÀ	KEGG PATHWAY	1/ 129	167/ 15848	0.0059880239520958	0.746436897711	0.799462469679	Cellular Processes	Cell growth and death	ENSMUSG00000098488	Pla2g4b
1	mmu04530	Tight junction	½ôÃÜÁ¬½Ó	KEGG PATHWAY	1/ 129	166/ 15848	0.0060240963855422	0.74433378959	0.801590234943	Cellular Processes	Cellular community - eukaryotes	ENSMUSG00000109061	Gm49320
1	mmu04360	Axon guidance	ÖáÍ»µ¼Ïò	KEGG PATHWAY	1/ 129	181/ 15848	0.005524861878453	0.774139628552	0.807081740405	Organismal Systems	Development and regeneration	ENSMUSG00000032128	Robo3
2	mmu04151	PI3K-Akt signaling pathway	PI3K-AktÐÅºÅÍ¨Â·	KEGG PATHWAY	2/ 129	353/ 15848	0.0056657223796034	0.785768966075	0.814871520374	Environmental Information Processing	Signal transduction	ENSMUSG00000031849;ENSMUSG00000063594	Comp;Gng8
1	mmu04621	NOD-like receptor signaling pathway	NODÑùÊÜÌåÐÅºÅÍ¨Â·	KEGG PATHWAY	1/ 129	203/ 15848	0.0049261083743842	0.811725783983	0.837359229793	Organismal Systems	Immune system	ENSMUSG00000021948	Prkcd
1	mmu05203	Viral carcinogenesis	²¡¶¾ÖÂ°©×÷ÓÃ	KEGG PATHWAY	1/ 129	206/ 15848	0.0048543689320388	0.816344996127	0.837715283984	Human Diseases	Cancer: overview	ENSMUSG00000079507	H2-Q1
1	mmu04810	Regulation of actin cytoskeleton	¼¡¶¯µ°°×Ï¸°û¹Ç¼ÜµÄµ÷¿Ø	KEGG PATHWAY	1/ 129	227/ 15848	0.0044052863436123	0.845677955576	0.863296246318	Cellular Processes	Cell motility	ENSMUSG00000033721	Vav3
1	mmu05020	Prion disease	ëÃ²¡¶¾²¡	KEGG PATHWAY	1/ 129	263/ 15848	0.0038022813688213	0.885545331512	0.899310284851	Human Diseases	Neurodegenerative disease	ENSMUSG00000021948	Prkcd
1	mmu04060	Cytokine-cytokine receptor interaction	Ï¸°ûÒò×Ó-Ï¸°ûÒò×ÓÊÜÌåÏà»¥×÷ÓÃ	KEGG PATHWAY	1/ 129	290/ 15848	0.003448275862069	0.908569740998	0.917936439358	Environmental Information Processing	Signaling molecules and interaction	ENSMUSG00000029373	Pf4
1	mmu05014	Amyotrophic lateral sclerosis	¼¡Î®Ëõ²àË÷Ó²»¯Ö¢	KEGG PATHWAY	1/ 129	364/ 15848	0.0027472527472527	0.950696875556	0.955572244148	Human Diseases	Neurodegenerative disease	ENSMUSG00000042808	Gpx2
1	mmu04740	Olfactory transduction	Ðá¾õ×ªµ¼	KEGG PATHWAY	1/ 129	1108/ 15848	0.00090252707581227	0.99991636905	0.99991636905	Organismal Systems	Sensory system	ENSMUSG00000038115	Ano2
