# Supplementary material for: Alcohol exposure significantly influences gene expression in the hypothalamus, highlighting complex links with gonadotropin-releasing hormone signaling and thyroid hormone production in adolescent mice
Source: BMC Med Genomics. 2025 Oct 7;18:152. doi: 10.1186/s12920-025-02235-z (PMC12506331; doi:10.1186/s12920-025-02235-z)
Supplement: Supplementary file 2 — Supplementary Material 2. [file 12920_2025_2235_MOESM2_ESM.csv]

Gene id	Gene name	Gene description	FC(SXQNJ/SXQND)	Log2FC(SXQNJ/SXQND)	Pvalue	Padjust	Significant	Regulate	SXQNJ1	SXQNJ2	SXQNJ3	SXQND1	SXQND2	SXQND3	SXQNJ	SXQND
ENSMUSG00000000126	Wnt9a	wingless-type MMTV integration site family, member 9A [Source:MGI Symbol;Acc:MGI:2446084]	0.492539650778	-1.02168822478	0.00269094755518	0.150068659029	yes	down	1	0.92	0.76	1.24	1.49	2.6	0.893333333333	1.77666666667
ENSMUSG00000000303	Cdh1	cadherin 1 [Source:MGI Symbol;Acc:MGI:88354]	0.359586703706	-1.47558841901	0.0167254898217	0.368544436481	yes	down	0.39	0.11	0.22	0.71	0.16	1.09	0.24	0.653333333333
ENSMUSG00000001444	Tbx21	T-box 21 [Source:MGI Symbol;Acc:MGI:1888984]	10.0614052953	3.33075991802	0.0192559682377	1	yes	up	0.18	0.17	0.32	0	0.03	0.03	0.223333333333	0.02
ENSMUSG00000001504	Irx2	Iroquois homeobox 2 [Source:MGI Symbol;Acc:MGI:1197526]	0.278425787025	-1.8446352591	0.00542374679291	0.216443828356	yes	down	2.57	2.81	2.27	2.69	16.66	10.51	2.55	9.95333333333
ENSMUSG00000003283	Hck	hemopoietic cell kinase [Source:MGI Symbol;Acc:MGI:96052]	2.01157570566	1.00832603482	0.0398807006108	0.531349813809	yes	up	1.3	0.88	1	0.53	0.5	0.53	1.06	0.52
ENSMUSG00000004885	Crabp2	cellular retinoic acid binding protein II [Source:MGI Symbol;Acc:MGI:88491]	0.37320548766	-1.42195789497	0.00608432530655	0.232248582239	yes	down	4.13	1.53	1.07	6.32	2.75	9.35	2.24333333333	6.14
ENSMUSG00000005994	Tyrp1	tyrosinase-related protein 1 [Source:MGI Symbol;Acc:MGI:98881]	0.182636102359	-2.45295611847	0.000548387610918	0.0540214682017	yes	down	0.11	0.19	0.53	0.2	2.31	1.11	0.276666666667	1.20666666667
ENSMUSG00000009246	Trpm5	transient receptor potential cation channel, subfamily M, member 5 [Source:MGI Symbol;Acc:MGI:1861718]	17.4527405359	4.12538168989	0.0356009716098	1	yes	up	0.45	0.69	0.24	0	0	0	0.46	0
ENSMUSG00000009628	Tex15	testis expressed gene 15 [Source:MGI Symbol;Acc:MGI:1934816]	0.31138276973	-1.68323897935	1.46071269196E-6	0.000716651423961	yes	down	0.29	0.29	0.38	0.92	1.1	1.24	0.32	1.08666666667
ENSMUSG00000010080	Epn3	epsin 3 [Source:MGI Symbol;Acc:MGI:1919139]	0.435072844944	-1.20067112096	0.000813883381276	0.0685676196114	yes	down	1.09	0.93	0.66	1.5	2.17	3.03	0.893333333333	2.23333333333
ENSMUSG00000010825	Grid2ip	glutamate receptor, ionotropic, delta 2 (Grid2) interacting protein 1 [Source:MGI Symbol;Acc:MGI:2176213]	0.331663875917	-1.5922062093	0.0105509014196	0.298169169374	yes	down	0.63	0.34	0.13	0.38	0.81	1.89	0.366666666667	1.02666666667
ENSMUSG00000013611	Snx31	sorting nexin 31 [Source:MGI Symbol;Acc:MGI:1913946]	0.324377092038	-1.62425615687	0.0224796613433	0.412522806236	yes	down	0.46	0.19	0.86	0.23	0.5	2.33	0.503333333333	1.02
ENSMUSG00000015812	Gnrh1	gonadotropin releasing hormone 1 [Source:MGI Symbol;Acc:MGI:95789]	2.00763433122	1.00549652199	0.00741619200832	0.256395299883	yes	up	21.41	16.54	25.36	6.77	12.67	16.73	21.1033333333	12.0566666667
ENSMUSG00000016763	Scube1	signal peptide, CUB domain, EGF-like 1 [Source:MGI Symbol;Acc:MGI:1890616]	0.207441646542	-2.26922253233	0.00177992422292	0.11876366385	yes	down	1.75	2.48	1.83	1.72	10.11	8.57	2.02	6.8
ENSMUSG00000018844	Fndc8	fibronectin type III domain containing 8 [Source:MGI Symbol;Acc:MGI:1926169]	2.26223731889	1.17775028248	0.0427120106392	0.547218932007	yes	up	0.68	1.13	0.7	0.26	0.56	0.27	0.836666666667	0.363333333333
ENSMUSG00000019230	Lhx9	LIM homeobox protein 9 [Source:MGI Symbol;Acc:MGI:1316721]	0.288420578481	-1.79375399198	0.0078974010659	0.265959670804	yes	down	2.95	1.77	2.28	2.38	9.68	12.06	2.33333333333	8.04
ENSMUSG00000020431	Adcy1	adenylate cyclase 1 [Source:MGI Symbol;Acc:MGI:99677]	0.496224584307	-1.01093488287	0.00441630193698	0.194509037805	yes	down	6.66	6.3	4.79	12.32	6.98	15.26	5.91666666667	11.52
ENSMUSG00000021175	Cdca7l	cell division cycle associated 7 like [Source:MGI Symbol;Acc:MGI:2384982]	0.39938772523	-1.32413810117	0.0177678564261	0.378042873781	yes	down	0.31	0.46	0.58	0.44	1.41	1.16	0.45	1.00333333333
ENSMUSG00000021281	Tnfaip2	tumor necrosis factor, alpha-induced protein 2 [Source:MGI Symbol;Acc:MGI:104960]	0.399216980861	-1.32475500727	0.0358486624241	0.50563279688	yes	down	1	1.08	0.67	0.77	2.6	1.16	0.916666666667	1.51
ENSMUSG00000021848	Otx2	orthodenticle homeobox 2 [Source:MGI Symbol;Acc:MGI:97451]	0.465484585304	-1.1031947017	0.00434947071153	0.193476055838	yes	down	2.43	2.66	1.79	1.99	4.8	6.13	2.29333333333	4.30666666667
ENSMUSG00000021948	Prkcd	protein kinase C, delta [Source:MGI Symbol;Acc:MGI:97598]	0.203548323575	-2.29655675541	0.00978470994288	0.290115148747	yes	down	7.59	5.74	4.74	5.42	15.59	54.5	6.02333333333	25.17
ENSMUSG00000022061	Nkx3-1	NK3 homeobox 1 [Source:MGI Symbol;Acc:MGI:97352]	0.108170881211	-3.20861590613	0.014324902847	1	yes	down	0.07	0	0	0.12	0.13	0.4	0.0233333333333	0.216666666667
ENSMUSG00000022468	Endou	endonuclease, polyU-specific [Source:MGI Symbol;Acc:MGI:97746]	0.377733570701	-1.4045590873	0.0078986189506	0.265959670804	yes	down	0.8	0.67	0.47	0.68	1.02	3.45	0.646666666667	1.71666666667
ENSMUSG00000022766	Serpind1	serine (or cysteine) peptidase inhibitor, clade D, member 1 [Source:MGI Symbol;Acc:MGI:96051]	0.466803255307	-1.099113473	0.00971413267133	0.290115148747	yes	down	2.31	2.14	0.75	2.61	1.95	6.18	1.73333333333	3.58
ENSMUSG00000024610	Cd74	CD74 antigen (invariant polypeptide of major histocompatibility complex, class II antigen-associated) [Source:MGI Symbol;Acc:MGI:96534]	0.482866883534	-1.05030257236	0.00180580552525	0.119534293519	yes	down	3.72	2.55	1.96	4.91	4.62	8.01	2.74333333333	5.84666666667
ENSMUSG00000024650	Slc22a6	solute carrier family 22 (organic anion transporter), member 6 [Source:MGI Symbol;Acc:MGI:892001]	0.248548741616	-2.00839929585	0.0267766914889	0.454849277726	yes	down	0.73	0.33	0.13	1.33	0.51	2.79	0.396666666667	1.54333333333
ENSMUSG00000024985	Tcf7l2	transcription factor 7 like 2, T cell specific, HMG box [Source:MGI Symbol;Acc:MGI:1202879]	0.343470335685	-1.54174259092	0.0336822878416	0.494598503248	yes	down	20.59	11.38	12.53	14.32	34.59	75.33	14.8333333333	41.4133333333
ENSMUSG00000024987	Cyp26a1	cytochrome P450, family 26, subfamily a, polypeptide 1 [Source:MGI Symbol;Acc:MGI:1096359]	0.0482215937618	-4.37417685584	0.0204213517374	1	yes	down	0	0	0	0.18	0.2	0.15	0	0.176666666667
ENSMUSG00000025128	Bhlhe22	basic helix-loop-helix family, member e22 [Source:MGI Symbol;Acc:MGI:1930001]	0.464895341799	-1.10502212461	0.0173141532988	0.373149084209	yes	down	3.55	3.53	2.32	10.48	4.1	5.03	3.13333333333	6.53666666667
ENSMUSG00000025150	Cbr2	carbonyl reductase 2 [Source:MGI Symbol;Acc:MGI:107200]	0.329732890369	-1.600630294	0.0476472849946	1	yes	down	0.48	0.18	0.42	1.27	1.38	1.1	0.36	1.25
ENSMUSG00000025432	Avil	advillin [Source:MGI Symbol;Acc:MGI:1333798]	0.491192721822	-1.02563891095	0.0189531819888	0.386197057829	yes	down	0.45	0.69	0.41	0.7	1.42	0.93	0.516666666667	1.01666666667
ENSMUSG00000025519	Tktl2	transketolase-like 2 [Source:MGI Symbol;Acc:MGI:1921669]	11.6437733251	3.54148675409	0.0424202670309	1	yes	up	0.05	0.09	0.04	0.01	0	0	0.06	0.00333333333333
ENSMUSG00000026051	Ecrg4	ECRG4 augurin precursor [Source:MGI Symbol;Acc:MGI:1926146]	0.433140292849	-1.20709370962	0.0179000245456	0.378259812952	yes	down	1.62	1.11	1.8	2.17	5.02	3.6	1.51	3.59666666667
ENSMUSG00000026315	Serpinb8	serine (or cysteine) peptidase inhibitor, clade B, member 8 [Source:MGI Symbol;Acc:MGI:894657]	0.241669587286	-2.04889216516	0.0109242828264	0.302683429353	yes	down	0.1	0.85	0.06	0.61	0.19	0.19	0.336666666667	0.33
ENSMUSG00000026572	Tbx19	T-box 19 [Source:MGI Symbol;Acc:MGI:1891158]	2.36247082048	1.24029651033	0.0498633783954	0.581722199405	yes	up	0.51	0.69	0.45	0.26	0.29	0.12	0.55	0.223333333333
ENSMUSG00000026602	Nphs2	nephrosis 2, podocin [Source:MGI Symbol;Acc:MGI:2157018]	0.224160345254	-2.15739701195	0.0462496294489	1	yes	down	0.02	0.05	0.09	0.24	0.05	0.36	0.0533333333333	0.216666666667
ENSMUSG00000026712	Mrc1	mannose receptor, C type 1 [Source:MGI Symbol;Acc:MGI:97142]	0.334008545898	-1.58204307911	0.000123706885202	0.0202408107601	yes	down	0.44	0.27	0.26	0.98	0.5	1.57	0.323333333333	1.01666666667
ENSMUSG00000026778	Prkcq	protein kinase C, theta [Source:MGI Symbol;Acc:MGI:97601]	0.494367742346	-1.01634348489	0.0185544887263	0.382912829363	yes	down	5.97	7.01	5.03	5.72	15.94	14.08	6.00333333333	11.9133333333
ENSMUSG00000026832	Cytip	cytohesin 1 interacting protein [Source:MGI Symbol;Acc:MGI:2183535]	0.0733661660768	-3.7687412941	0.00266664634999	1	yes	down	0	0.03	0.17	0.01	0.58	0.48	0.0666666666667	0.356666666667
ENSMUSG00000027335	Adra1d	adrenergic receptor, alpha 1d [Source:MGI Symbol;Acc:MGI:106673]	0.11529151976	-3.11664169509	0.00409613809007	1	yes	down	0.12	0.09	0	0.21	0.28	1.37	0.07	0.62
ENSMUSG00000027376	Prom2	prominin 2 [Source:MGI Symbol;Acc:MGI:2138997]	0.28207670653	-1.82584055963	0.0317966781497	1	yes	down	0.07	0.07	0.04	0.17	0.12	0.3	0.06	0.196666666667
ENSMUSG00000027489	Necab3	N-terminal EF-hand calcium binding protein 3 [Source:MGI Symbol;Acc:MGI:1861721]	0.457153919483	-1.12924810578	5.30991874948E-8	5.21027968588E-5	yes	down	8.9	9.59	11.1	12.74	28.1	22.41	9.86333333333	21.0833333333
ENSMUSG00000027833	Shox2	short stature homeobox 2 [Source:MGI Symbol;Acc:MGI:1201673]	0.132101546124	-2.92028074282	0.0131309031147	0.331371550463	yes	down	3.2	0.96	0.85	1.41	8.46	26.02	1.67	11.9633333333
ENSMUSG00000027931	Npr1	natriuretic peptide receptor 1 [Source:MGI Symbol;Acc:MGI:97371]	0.365895432998	-1.45049668641	5.41597026339E-6	0.00200763999919	yes	down	1.31	1.32	1.17	1.87	3.46	2.83	1.26666666667	2.72
ENSMUSG00000027994	Mcub	mitochondrial calcium uniporter dominant negative beta subunit [Source:MGI Symbol;Acc:MGI:1914065]	0.484689318025	-1.04486780731	0.00452418361509	0.196220720596	yes	down	2.72	2.2	3.03	2.75	5.9	7.89	2.65	5.51333333333
ENSMUSG00000028862	Map3k6	mitogen-activated protein kinase kinase kinase 6 [Source:MGI Symbol;Acc:MGI:1855691]	0.452321566689	-1.14457930959	0.00446814155286	0.19511274671	yes	down	1.43	1.22	1.38	1.92	4.78	4.83	1.34333333333	3.84333333333
ENSMUSG00000029054	Gabrd	gamma-aminobutyric acid (GABA) A receptor, subunit delta [Source:MGI Symbol;Acc:MGI:95622]	0.188810282327	-2.40499076102	1.43911599425E-7	0.000114313780476	yes	down	0.95	0.49	1.67	4.03	2.07	9.04	1.03666666667	5.04666666667
ENSMUSG00000029151	Slc30a3	solute carrier family 30 (zinc transporter), member 3 [Source:MGI Symbol;Acc:MGI:1345280]	0.171632244766	-2.54260747565	2.88974474004E-8	3.44313085776E-5	yes	down	0.78	0.75	0.89	8.97	2.68	2.16	0.806666666667	4.60333333333
ENSMUSG00000029368	Alb	albumin [Source:MGI Symbol;Acc:MGI:87991]	0.0318161654654	-4.97409621952	0.00140569885543	1	yes	down	0.04	0	0	0.82	0.04	0.46	0.0133333333333	0.44
ENSMUSG00000029373	Pf4	platelet factor 4 [Source:MGI Symbol;Acc:MGI:1888711]	0.289287042734	-1.78942638898	0.0432912063021	1	yes	down	0.65	0.93	1.81	2.91	1.59	3.24	1.13	2.58
ENSMUSG00000029843	Slc13a4	solute carrier family 13 (sodium/sulfate symporters), member 4 [Source:MGI Symbol;Acc:MGI:2442367]	0.263547952631	-1.92386261033	0.0150585078714	0.350336080617	yes	down	2.15	0.94	0.75	3.69	1.85	8.84	1.28	4.79333333333
ENSMUSG00000030069	Prok2	prokineticin 2 [Source:MGI Symbol;Acc:MGI:1354178]	2.02111921318	1.01515441978	0.0324832139099	0.485675296529	yes	up	1.44	2.09	2.21	1.41	0.65	1.22	1.91333333333	1.09333333333
ENSMUSG00000030074	Gxylt2	glucoside xylosyltransferase 2 [Source:MGI Symbol;Acc:MGI:2682940]	0.303079713359	-1.72223080633	0.00189650529564	0.122859009225	yes	down	0.15	0.07	0.19	0.25	0.21	0.42	0.136666666667	0.293333333333
ENSMUSG00000030108	Slc6a13	solute carrier family 6 (neurotransmitter transporter, GABA), member 13 [Source:MGI Symbol;Acc:MGI:95629]	0.35829545455	-1.48077835371	0.000200175457624	0.0271473724279	yes	down	3.36	1.39	1.04	5.18	4.01	10.62	1.93	6.60333333333
ENSMUSG00000030359	Pzp	PZP, alpha-2-macroglobulin like [Source:MGI Symbol;Acc:MGI:87854]	0.0698059287482	-3.84050661734	0.027704772493	1	yes	down	0	0.02	0	1.95	0.02	0.08	0.00666666666667	0.683333333333
ENSMUSG00000030730	Atp2a1	ATPase, Ca++ transporting, cardiac muscle, fast twitch 1 [Source:MGI Symbol;Acc:MGI:105058]	0.0290850780868	-5.1035770123	0.00174175270527	1	yes	down	0.02	0	0	0	0.21	0.95	0.00666666666667	0.386666666667
ENSMUSG00000030787	Lyve1	lymphatic vessel endothelial hyaluronan receptor 1 [Source:MGI Symbol;Acc:MGI:2136348]	0.265906005009	-1.91101173665	0.0134088585914	0.33346302222	yes	down	0.13	0.14	0.16	0.28	0.78	0.7	0.143333333333	0.586666666667
ENSMUSG00000030905	Crym	crystallin, mu [Source:MGI Symbol;Acc:MGI:102675]	0.375623845885	-1.41263944178	0.0122960516998	0.320986601572	yes	down	3.53	3.79	4.94	18.84	5.82	7.67	4.08666666667	10.7766666667
ENSMUSG00000031075	Ano1	anoctamin 1, calcium activated chloride channel [Source:MGI Symbol;Acc:MGI:2142149]	0.426561778098	-1.22917339554	7.27663192389E-5	0.0156979758131	yes	down	1.21	2.17	1.26	1.48	5.24	3.24	1.54666666667	3.32
ENSMUSG00000031849	Comp	cartilage oligomeric matrix protein [Source:MGI Symbol;Acc:MGI:88469]	0.0602878700768	-4.05198842878	0.0169659650063	1	yes	down	0.03	0	0	0.35	0.36	0.41	0.01	0.373333333333
ENSMUSG00000032080	Apoa4	apolipoprotein A-IV [Source:MGI Symbol;Acc:MGI:88051]	16.4228426527	4.03763196171	0.0276771033145	1	yes	up	0.7	0	0.14	0	0	0.05	0.28	0.0166666666667
ENSMUSG00000032092	Mpzl2	myelin protein zero-like 2 [Source:MGI Symbol;Acc:MGI:1289160]	0.292860984962	-1.77171208518	0.000767086161179	0.0669935301289	yes	down	0.66	0.31	0.19	1.02	0.66	2.21	0.386666666667	1.29666666667
ENSMUSG00000032128	Robo3	roundabout guidance receptor 3 [Source:MGI Symbol;Acc:MGI:1343102]	0.0660415500641	-3.92048220757	6.08357443455E-7	0.000349155418884	yes	down	0.12	0.2	0.06	0.19	1.31	0.98	0.126666666667	0.826666666667
ENSMUSG00000032303	Chrna3	cholinergic receptor, nicotinic, alpha polypeptide 3 [Source:MGI Symbol;Acc:MGI:87887]	0.34830168116	-1.52159065844	0.0128822971639	0.328075723651	yes	down	2.38	2.82	2.21	2.24	10.06	9.04	2.47	7.11333333333
ENSMUSG00000032355	Mlip	muscular LMNA-interacting protein [Source:MGI Symbol;Acc:MGI:1916892]	0.463361791108	-1.10978901066	0.00861305987704	0.27411891501	yes	down	1.5	1.58	1.53	5.4	2.22	3.8	1.53666666667	3.80666666667
ENSMUSG00000032373	Car12	carbonic anhydrase 12 [Source:MGI Symbol;Acc:MGI:1923709]	0.492028663675	-1.02318573108	0.0041302013072	0.189955455919	yes	down	0.96	1.28	1.12	3.72	1.34	1.54	1.12	2.2
ENSMUSG00000032446	Eomes	eomesodermin [Source:MGI Symbol;Acc:MGI:1201683]	4.86021241304	2.28101936744	0.000195391520732	0.0271473724279	yes	up	0.55	0.39	1.33	0.12	0.16	0.24	0.756666666667	0.173333333333
ENSMUSG00000032528	Vipr1	vasoactive intestinal peptide receptor 1 [Source:MGI Symbol;Acc:MGI:109272]	0.434789505053	-1.20161097787	0.0299628423044	0.476169828987	yes	down	0.22	0.36	0.21	0.87	0.26	0.45	0.263333333333	0.526666666667
ENSMUSG00000032532	Cck	cholecystokinin [Source:MGI Symbol;Acc:MGI:88297]	0.44454706674	-1.16959192137	0.00240222428506	0.140601765962	yes	down	40.06	35.51	32.45	81.31	48.55	123.7	36.0066666667	84.52
ENSMUSG00000032776	Mctp2	multiple C2 domains, transmembrane 2 [Source:MGI Symbol;Acc:MGI:2685335]	0.474344219414	-1.07599372899	0.0226049193018	0.413456862799	yes	down	0.3	0.93	0.24	0.32	0.45	1.16	0.49	0.643333333333
ENSMUSG00000032818	Loxhd1	lipoxygenase homology domains 1 [Source:MGI Symbol;Acc:MGI:1914609]	0.0521996031584	-4.25981735086	0.0471927812983	1	yes	down	0	0	0	0	0.05	0.12	0	0.0566666666667
ENSMUSG00000033633	Clec18a	C-type lectin domain family 18, member A [Source:MGI Symbol;Acc:MGI:2672935]	0.21152243681	-2.2411173925	0.00171568015982	0.115400244944	yes	down	0.2	0.28	0.13	0.39	1.06	1.29	0.203333333333	0.913333333333
ENSMUSG00000033721	Vav3	vav 3 oncogene [Source:MGI Symbol;Acc:MGI:1888518]	0.318453853047	-1.65084376731	0.00862732632218	0.27411891501	yes	down	2.9	3.66	2.16	2.5	9.89	13.14	2.90666666667	8.51
ENSMUSG00000034224	Slc38a8	solute carrier family 38, member 8 [Source:MGI Symbol;Acc:MGI:2685433]	0.0832592952993	-3.58624484211	0.0136094230205	1	yes	down	0	0.06	0	0.12	0.42	0.22	0.02	0.253333333333
ENSMUSG00000034701	Neurod1	neurogenic differentiation 1 [Source:MGI Symbol;Acc:MGI:1339708]	0.423716042541	-1.2388303425	6.11030907002E-7	0.000349155418884	yes	down	2.22	2.54	1.65	3.36	5.82	5.66	2.13666666667	4.94666666667
ENSMUSG00000034774	Dsg1c	desmoglein 1 gamma [Source:MGI Symbol;Acc:MGI:2664358]	0.376323618144	-1.40995425882	0.0462027933377	0.56784787789	yes	down	0.21	0.1	0.15	0.18	0.2	0.82	0.153333333333	0.4
ENSMUSG00000035000	Dpp4	dipeptidylpeptidase 4 [Source:MGI Symbol;Acc:MGI:94919]	0.452528573586	-1.14391920508	0.0166541837447	0.36795819741	yes	down	0.31	0.2	0.14	0.45	0.51	0.58	0.216666666667	0.513333333333
ENSMUSG00000035200	Chrnb4	cholinergic receptor, nicotinic, beta polypeptide 4 [Source:MGI Symbol;Acc:MGI:87892]	0.107752124736	-3.21421177717	0.00532739467946	0.214819226108	yes	down	0.41	0.29	0.32	0.16	5.5	3.71	0.34	3.12333333333
ENSMUSG00000035305	Ror1	receptor tyrosine kinase-like orphan receptor 1 [Source:MGI Symbol;Acc:MGI:1347520]	0.462404920118	-1.11277134629	0.0176675996347	0.376743440255	yes	down	0.18	0.21	0.15	0.31	0.41	0.42	0.18	0.38
ENSMUSG00000035916	Ptprq	protein tyrosine phosphatase receptor type Q [Source:MGI Symbol;Acc:MGI:1096349]	0.301834248751	-1.72817157895	0.0324609685969	0.485675296529	yes	down	0.04	0.06	0.03	0.05	0.21	0.18	0.0433333333333	0.146666666667
ENSMUSG00000036594	H2-Aa	histocompatibility 2, class II antigen A, alpha [Source:MGI Symbol;Acc:MGI:95895]	0.473379138562	-1.07893196583	0.0228537954206	0.415979002038	yes	down	2.22	2	1.34	2.56	2.36	7.06	1.85333333333	3.99333333333
ENSMUSG00000036972	Zic4	zinc finger protein of the cerebellum 4 [Source:MGI Symbol;Acc:MGI:107201]	0.423664230631	-1.23900676574	0.0298335953779	0.475637009264	yes	down	3.98	4	4.68	4.61	14.15	13.8	4.22	10.8533333333
ENSMUSG00000037446	Tulp1	tubby like protein 1 [Source:MGI Symbol;Acc:MGI:109571]	0.0298677864259	-5.06526586979	0.00109806403452	1	yes	down	0	0	0.05	0.13	1.14	0.94	0.0166666666667	0.736666666667
ENSMUSG00000038115	Ano2	anoctamin 2 [Source:MGI Symbol;Acc:MGI:2387214]	0.349561827287	-1.51638044606	0.000264277589348	0.033652018839	yes	down	0.43	0.31	0.38	1.92	0.8	1	0.373333333333	1.24
ENSMUSG00000038255	Neurod2	neurogenic differentiation 2 [Source:MGI Symbol;Acc:MGI:107755]	0.259894429241	-1.94400238448	0.000464227876825	0.0499229940586	yes	down	0.63	0.56	0.17	3.3	1.16	0.59	0.453333333333	1.68333333333
ENSMUSG00000038540	Tmc3	transmembrane channel-like gene family 3 [Source:MGI Symbol;Acc:MGI:2669033]	2.23192881995	1.15829101787	0.0316797095623	0.483485119129	yes	up	0.61	0.13	0.61	0.18	0.26	0.2	0.45	0.213333333333
ENSMUSG00000038764	Ptpn3	protein tyrosine phosphatase, non-receptor type 3 [Source:MGI Symbol;Acc:MGI:105307]	0.374455592063	-1.41713346007	0.0220579594942	0.409944767559	yes	down	4.73	3.44	2.73	4.65	6.13	17.28	3.63333333333	9.35333333333
ENSMUSG00000039109	F13a1	coagulation factor XIII, A1 subunit [Source:MGI Symbol;Acc:MGI:1921395]	0.367175480895	-1.44545837266	0.00417011726924	0.189955455919	yes	down	0.21	0.36	0.2	0.39	0.88	0.74	0.256666666667	0.67
ENSMUSG00000039155	Cdh26	cadherin-like 26 [Source:MGI Symbol;Acc:MGI:2685856]	0.177306344824	-2.49568393156	0.00197519713777	0.12527856827	yes	down	0.6	0.72	0.69	0.1	1.44	0.59	0.67	0.71
ENSMUSG00000039323	Igfbp2	insulin-like growth factor binding protein 2 [Source:MGI Symbol;Acc:MGI:96437]	0.434929958335	-1.20114500863	0.0151751385544	0.350858188655	yes	down	10.79	8.18	3.81	15.84	10.29	24.65	7.59333333333	16.9266666667
ENSMUSG00000040046	Tph1	tryptophan hydroxylase 1 [Source:MGI Symbol;Acc:MGI:98796]	0.159621071506	-2.64727698123	0.0128106178486	0.327249489023	yes	down	0.22	0.27	0.08	0.12	2.82	0.03	0.19	0.99
ENSMUSG00000040078	Ptges3-ps	prostaglandin E synthase 3, pseudogene [Source:MGI Symbol;Acc:MGI:3704271]	3.60907076005	1.85162742923	3.35896078545E-9	6.2256472069E-6	yes	up	39.45	33.21	30.21	7.64	10.52	14.16	34.29	10.7733333333
ENSMUSG00000040310	Alx4	aristaless-like homeobox 4 [Source:MGI Symbol;Acc:MGI:108359]	0.306128889237	-1.70778889716	0.0254293113009	0.441400980032	yes	down	0.07	0.03	0.1	0.21	0.12	0.27	0.0666666666667	0.2
ENSMUSG00000040624	Plekhg1	pleckstrin homology domain containing, family G (with RhoGef domain) member 1 [Source:MGI Symbol;Acc:MGI:2676551]	0.476993414499	-1.06795874676	0.0460696539826	0.56784787789	yes	down	4.66	4.96	3.16	4.33	7.05	15.07	4.26	8.81666666667
ENSMUSG00000041046	Ramp3	receptor (calcitonin) activity modifying protein 3 [Source:MGI Symbol;Acc:MGI:1860292]	0.239793758347	-2.06013398793	0.0147061453433	0.347469136646	yes	down	5.89	3.04	3.52	4.85	11.25	36.25	4.15	17.45
ENSMUSG00000041479	Syt15	synaptotagmin XV [Source:MGI Symbol;Acc:MGI:2442166]	0.233231353694	-2.10016634932	0.000167167193649	0.0246771323652	yes	down	0.4	0.16	0.4	0.31	1.88	2.06	0.32	1.41666666667
ENSMUSG00000041534	Rbp3	retinol binding protein 3, interstitial [Source:MGI Symbol;Acc:MGI:97878]	0.227445385075	-2.13640793261	0.00348482441407	0.171938523576	yes	down	0.13	0.08	0.08	0.2	0.96	0.12	0.0966666666667	0.426666666667
ENSMUSG00000042808	Gpx2	glutathione peroxidase 2 [Source:MGI Symbol;Acc:MGI:106609]	0.0564169342511	-4.14772791912	0.0193943445717	1	yes	down	0	0	0.1	0	0.96	0.94	0.0333333333333	0.633333333333
ENSMUSG00000042816	Gpr151	G protein-coupled receptor 151 [Source:MGI Symbol;Acc:MGI:2441887]	0.0487244771073	-4.35920948667	8.10345777736E-5	0.0166881208869	yes	down	0.99	0.66	0.61	1.02	24.8	20.52	0.753333333333	15.4466666667
ENSMUSG00000043770	Gm12481	predicted gene 12481 [Source:MGI Symbol;Acc:MGI:3650743]	3.06597671537	1.61634674046	0.0430415013077	0.550172630891	yes	up	37.34	33.32	18.19	26.4	11.94	0	29.6166666667	12.78
ENSMUSG00000044177	Wfikkn2	WAP, follistatin/kazal, immunoglobulin, kunitz and netrin domain containing 2 [Source:MGI Symbol;Acc:MGI:2669209]	0.156101385422	-2.67944475339	7.38695826232E-9	1.23221850774E-5	yes	down	0.27	0.4	0.24	0.7	2.37	2.59	0.303333333333	1.88666666667
ENSMUSG00000045246	Kcng4	potassium voltage-gated channel, subfamily G, member 4 [Source:MGI Symbol;Acc:MGI:1913983]	0.278505232305	-1.84422366302	0.00640241147693	0.237330279659	yes	down	1.39	1.35	0.55	1.32	5.31	4.92	1.09666666667	3.85
ENSMUSG00000046500	Tafa4	TAFA chemokine like family member 4 [Source:MGI Symbol;Acc:MGI:2444563]	0.459067225148	-1.12322265958	0.0102077864276	0.293074157313	yes	down	0.91	1.27	1.06	0.94	2.22	3.82	1.08	2.32666666667
ENSMUSG00000047420	Fam180a	family with sequence similarity 180, member A [Source:MGI Symbol;Acc:MGI:3039626]	0.328269845419	-1.6070458636	0.00717126045722	0.250797753769	yes	down	0.81	0.52	0.26	1.36	0.8	2.64	0.53	1.6
ENSMUSG00000048349	Pou4f1	POU domain, class 4, transcription factor 1 [Source:MGI Symbol;Acc:MGI:102525]	0.0228815783663	-5.44966961744	0.0014451554449	0.102229869942	yes	down	0.12	0.29	0.13	0.14	11.15	7.12	0.18	6.13666666667
ENSMUSG00000048368	Omd	osteomodulin [Source:MGI Symbol;Acc:MGI:1350918]	0.146812659231	-2.76795172192	0.00293052715054	0.153723658485	yes	down	0.17	0.12	0.05	1.03	0.18	1.61	0.113333333333	0.94
ENSMUSG00000048373	Fgfbp1	fibroblast growth factor binding protein 1 [Source:MGI Symbol;Acc:MGI:1096350]	0.268768207827	-1.89556560083	0.0304989164358	1	yes	down	0.46	0.09	0.32	0.95	0.44	1.81	0.29	1.06666666667
ENSMUSG00000048387	Osr1	odd-skipped related transcription factor 1 [Source:MGI Symbol;Acc:MGI:1344424]	0.337207246915	-1.56829255334	0.026933018915	0.456111358905	yes	down	0.5	0.22	0.24	1.03	0.22	1.58	0.32	0.943333333333
ENSMUSG00000049598	Vsig8	V-set and immunoglobulin domain containing 8 [Source:MGI Symbol;Acc:MGI:3642995]	6.03407653512	2.59313299548	0.0476332256773	1	yes	up	0.38	0.37	0.34	0	0.06	0.1	0.363333333333	0.0533333333333
ENSMUSG00000050299	Gm9843	predicted gene 9843 [Source:MGI Symbol;Acc:MGI:3708621]	0.0398225187973	-4.65027171454	0.0404236930346	1	yes	down	0	0	0	0	9.05	0	0	3.01666666667
ENSMUSG00000050534	Htr5b	5-hydroxytryptamine (serotonin) receptor 5B [Source:MGI Symbol;Acc:MGI:96284]	0.295818061484	-1.75721795449	0.000267503426233	0.0338047322197	yes	down	1.02	1.1	1.05	0.87	5.87	3.93	1.05666666667	3.55666666667
ENSMUSG00000050896	Rtn4rl2	reticulon 4 receptor-like 2 [Source:MGI Symbol;Acc:MGI:2669796]	0.0567042734324	-4.14039872397	0.000151097055874	0.0234686871878	yes	down	0	0.08	0.14	1.46	2.64	2.04	0.0733333333333	2.04666666667
ENSMUSG00000051985	Igfn1	immunoglobulin-like and fibronectin type III domain containing 1 [Source:MGI Symbol;Acc:MGI:3045352]	0.0560852020704	-4.15623601994	0.027779159529	1	yes	down	0	0	0.01	0.29	0	0.02	0.00333333333333	0.103333333333
ENSMUSG00000054626	Xlr	X-linked lymphocyte-regulated [Source:MGI Symbol;Acc:MGI:98976]	0.475841623002	-1.07144662163	0.0276772866267	0.462146965186	yes	down	1.05	1.26	1.45	2.99	2.82	2.4	1.25333333333	2.73666666667
ENSMUSG00000056043	Rgs9bp	regulator of G-protein signalling 9 binding protein [Source:MGI Symbol;Acc:MGI:2384418]	0.322019175734	-1.63478149378	0.0174622168081	0.374050743141	yes	down	0.1	0.05	0.06	0.11	0.21	0.29	0.07	0.203333333333
ENSMUSG00000056494	Cngb3	cyclic nucleotide gated channel beta 3 [Source:MGI Symbol;Acc:MGI:1353562]	0.0996581841866	-3.32686790202	0.0238189025525	1	yes	down	0.02	0	0.02	0.05	0.19	0.08	0.0133333333333	0.106666666667
ENSMUSG00000057280	Musk	muscle, skeletal, receptor tyrosine kinase [Source:MGI Symbol;Acc:MGI:103581]	0.26727501628	-1.90360310794	0.0162620746264	0.363012791046	yes	down	0.11	0.2	0.02	0.2	0.32	0.67	0.11	0.396666666667
ENSMUSG00000057346	Apol9a	apolipoprotein L 9a [Source:MGI Symbol;Acc:MGI:3606001]	0.0530692783943	-4.23597925783	0.0344422196461	1	yes	down	0	0	0	0.13	0.06	0.84	0	0.343333333333
ENSMUSG00000058099	Nfam1	Nfat activating molecule with ITAM motif 1 [Source:MGI Symbol;Acc:MGI:1921289]	0.366210618062	-1.44925447305	4.91810292426E-6	0.00190788081115	yes	down	0.75	1.15	0.89	1.44	3.04	2.61	0.93	2.36333333333
ENSMUSG00000059040	Eno1b	enolase 1B, retrotransposed [Source:MGI Symbol;Acc:MGI:3648653]	0.0933994234205	-3.42044254595	0.00445258207377	1	yes	down	0	0	0.14	0.44	0.69	0.46	0.0466666666667	0.53
ENSMUSG00000059213	Ddn	dendrin [Source:MGI Symbol;Acc:MGI:108101]	0.368402923191	-1.44064358597	0.0371355657017	0.513920269738	yes	down	12.57	11.88	16.77	68.21	13.3	27.5	13.74	36.3366666667
ENSMUSG00000059456	Ptk2b	PTK2 protein tyrosine kinase 2 beta [Source:MGI Symbol;Acc:MGI:104908]	0.499658064105	-1.00098695595	0.0055859555505	0.219662097664	yes	down	8.64	8.14	10.28	22.46	11.14	20.04	9.02	17.88
ENSMUSG00000060586	H2-Eb1	histocompatibility 2, class II antigen E beta [Source:MGI Symbol;Acc:MGI:95901]	0.432690202317	-1.20859364163	0.00380978736931	0.182771353949	yes	down	2.22	1.91	2.32	4.21	3.19	6.29	2.15	4.56333333333
ENSMUSG00000061048	Cdh3	cadherin 3 [Source:MGI Symbol;Acc:MGI:88356]	0.0188239366605	-5.73128781853	7.97609761668E-5	0.016631160543	yes	down	0	0	0.02	0.03	0.51	0.43	0.00666666666667	0.323333333333
ENSMUSG00000061462	Obscn	obscurin, cytoskeletal calmodulin and titin-interacting RhoGEF [Source:MGI Symbol;Acc:MGI:2681862]	0.372519643362	-1.42461159244	0.0441135956734	0.555452747745	yes	down	0.1	0.08	0.04	0.11	0.32	0.29	0.0733333333333	0.24
ENSMUSG00000061808	Ttr	transthyretin [Source:MGI Symbol;Acc:MGI:98865]	0.0638368202025	-3.969467399	1.32360410046E-6	0.000669061818173	yes	down	1.19	1.93	0.93	4.4	28.52	30.44	1.35	21.12
ENSMUSG00000061878	Sphk1	sphingosine kinase 1 [Source:MGI Symbol;Acc:MGI:1316649]	0.209838487353	-2.25264878199	0.00252879009888	0.145494528975	yes	down	0.61	0.5	0.11	1.98	0.42	2.34	0.406666666667	1.58
ENSMUSG00000063594	Gng8	guanine nucleotide binding protein (G protein), gamma 8 [Source:MGI Symbol;Acc:MGI:109163]	0.229228130313	-2.12514399594	0.000200134388914	0.0271473724279	yes	down	1.21	1.72	3.08	2.3	16.52	15.52	2.00333333333	11.4466666667
ENSMUSG00000064179	Tnnt1	troponin T1, skeletal, slow [Source:MGI Symbol;Acc:MGI:1333868]	0.229538041152	-2.12319482476	0.0381032052862	0.518856789698	yes	down	5.7	4.26	1.71	2.99	11.74	30.07	3.89	14.9333333333
ENSMUSG00000064201	Krt2	keratin 2 [Source:MGI Symbol;Acc:MGI:96699]	0.0895249665042	-3.48156611601	0.00277449368808	0.150068659029	yes	down	0.06	0	0.09	1.38	0.03	0.22	0.05	0.543333333333
ENSMUSG00000064294	Aox3	aldehyde oxidase 3 [Source:MGI Symbol;Acc:MGI:1918974]	0.373185531408	-1.42203504163	0.0109677336698	0.302683429353	yes	down	0.17	0.19	0.16	0.68	0.43	0.87	0.173333333333	0.66
ENSMUSG00000066315	Gm12918	predicted gene 12918 [Source:MGI Symbol;Acc:MGI:3652005]	23.1293758009	4.53165442696	0.0484470717035	1	yes	up	0	0	2.62	0	0	0	0.873333333333	0
ENSMUSG00000067771	Pwwp4a	PWWP domain containing 4A [Source:MGI Symbol;Acc:MGI:3710618]	2.77763229172	1.47385562523	0.00264342765766	0.14846806989	yes	up	1.41	1.5	2.09	1.09	0.13	0.51	1.66666666667	0.576666666667
ENSMUSG00000068037	Mas1	MAS1 oncogene [Source:MGI Symbol;Acc:MGI:96918]	0.0874825256772	-3.51486131725	0.00012451491007	0.0202408107601	yes	down	0.05	0.11	0.2	2.93	1.17	0.32	0.12	1.47333333333
ENSMUSG00000069014	Gm5641	predicted gene 5641 [Source:MGI Symbol;Acc:MGI:3645731]	3.25496464509	1.70264187315	0.00298200052196	0.154874402552	yes	up	18.63	16.53	13.7	8.29	4.83	1.92	16.2866666667	5.01333333333
ENSMUSG00000070570	Slc17a7	solute carrier family 17 (sodium-dependent inorganic phosphate cotransporter), member 7 [Source:MGI Symbol;Acc:MGI:1920211]	0.0412616708865	-4.5990539456	5.75953703338E-14	4.80374186269E-10	yes	down	1.28	0.6	1.56	42.68	15.7	22.17	1.14666666667	26.85
ENSMUSG00000072844	G530011O06Rikx	RIKEN cDNA G530011O06 gene x [Source:MGI Symbol;Acc:MGI:3603513]	2.51156942473	1.32858915449	0.0401302503142	0.532971899277	yes	up	0.64	0.85	0.58	0.34	0.41	0.07	0.69	0.273333333333
ENSMUSG00000074664	A830092H15Rik	RIKEN cDNA A830092H15 gene [Source:MGI Symbol;Acc:MGI:3698881]	0.236726205697	-2.07870867299	0.0418590876444	1	yes	down	0	1.46	0.19	2.19	1.03	3	0.55	2.07333333333
ENSMUSG00000074824	Rslcan18	regulator of sex-limitation candidate 18 [Source:MGI Symbol;Acc:MGI:5433745]	4.66185043033	2.22090271813	0.0311179548986	1	yes	up	0.46	0.31	0.11	0.14	0	0.07	0.293333333333	0.07
ENSMUSG00000076138	Gm26377	predicted gene, 26377 [Source:MGI Symbol;Acc:MGI:5456154]	0.0415867114899	-4.58773358281	0.0233390353418	1	yes	down	0	0	0	0	0	0	0	0
ENSMUSG00000076609	Igkc	immunoglobulin kappa constant [Source:MGI Symbol;Acc:MGI:96495]	0.0731745114677	-3.77251498092	0.0282178190024	1	yes	down	0	0.31	0	0.91	2.63	1.02	0.103333333333	1.52
ENSMUSG00000078746	Spata31f1d	spermatogenesis associated 31 subfamily F member 1D [Source:MGI Symbol;Acc:MGI:5434294]	8.05133649025	3.00922828482	2.03776955783E-15	3.39920339942E-11	yes	up	1.31	3.94	2.82	0.3	0.32	0.35	2.69	0.323333333333
ENSMUSG00000079436	Kcnj13	potassium inwardly-rectifying channel, subfamily J, member 13 [Source:MGI Symbol;Acc:MGI:3781032]	0.326196322825	-1.61618757609	0.0336715602227	0.494598503248	yes	down	0.81	0.35	0.23	0.91	0.54	2.89	0.463333333333	1.44666666667
ENSMUSG00000079507	H2-Q1	histocompatibility 2, Q region locus 1 [Source:MGI Symbol;Acc:MGI:95928]	0.409116143917	-1.28941762711	0.0286018153609	0.466255756738	yes	down	0.52	0.47	0.38	1.27	0.25	2.12	0.456666666667	1.21333333333
ENSMUSG00000079737	Bfar	bifunctional apoptosis regulator [Source:MGI Symbol;Acc:MGI:1914368]	5.47654137726	2.45326506962	0.0363363650121	1	yes	up	0.96	0.83	1.18	0	0.23	0.25	0.99	0.16
ENSMUSG00000079845	Xlr4a	X-linked lymphocyte-regulated 4A [Source:MGI Symbol;Acc:MGI:3574098]	21.028404126	4.39426746104	0.0118936450087	1	yes	up	0	2.32	1.22	0	0.18	0	1.18	0.06
ENSMUSG00000081205	Gm5940	predicted gene 5940 [Source:MGI Symbol;Acc:MGI:3648847]	0.0431434300147	-4.53471531072	0.0499882866884	1	yes	down	0	0	0	0	1.22	0.01	0	0.41
ENSMUSG00000082691	Dynlt1-ps1	dynein light chain Tctex-type 1, pseuodogene 1 [Source:MGI Symbol;Acc:MGI:3642625]	5.76358288975	2.52696593151	0.0114147999286	0.307609495329	yes	up	10.17	1.78	31.74	1.57	2.15	7.35	14.5633333333	3.69
ENSMUSG00000083396	Gm15542	predicted gene 15542 [Source:MGI Symbol;Acc:MGI:3782990]	12.254850265	3.61528095173	0.0254882030223	1	yes	up	0.53	1.5	0	0.15	0	0	0.676666666667	0.05
ENSMUSG00000083563	Gm13340	predicted gene 13340 [Source:MGI Symbol;Acc:MGI:3650227]	3.13485841841	1.64840028715	0.0428165648891	1	yes	up	0.77	0.57	0.78	0.39	0.21	0.06	0.706666666667	0.22
ENSMUSG00000084890	A830036E02Rik	RIKEN cDNA A830036E02 gene [Source:MGI Symbol;Acc:MGI:3686876]	0.204948564906	-2.28666620694	0.0196921195799	0.391337602252	yes	down	0.57	0.29	0.72	4.1	0.76	2.24	0.526666666667	2.36666666667
ENSMUSG00000085007	Smim43	small integral membrane protein 43 [Source:MGI Symbol;Acc:MGI:3650339]	0.12216530442	-3.03309348444	0.00349262886117	0.171938523576	yes	down	0.11	0.1	0.05	1.25	0.15	0.2	0.0866666666667	0.533333333333
ENSMUSG00000085111	Ascl4	achaete-scute family bHLH transcription factor 4 [Source:MGI Symbol;Acc:MGI:1914591]	0.0733520961172	-3.76901799668	0.00926423166774	1	yes	down	0	0.04	0.04	0.04	0.61	0.47	0.0266666666667	0.373333333333
ENSMUSG00000085181	Gm12709	predicted gene 12709 [Source:MGI Symbol;Acc:MGI:3651946]	3.29620372971	1.72080541447	0.0499641116951	1	yes	up	0.54	0.42	0.38	0.14	0.09	0.18	0.446666666667	0.136666666667
ENSMUSG00000085555	2610035F20Rik	RIKEN cDNA 2610035F20 gene [Source:MGI Symbol;Acc:MGI:1916498]	0.433069292728	-1.20733021479	0.0290527731206	0.46777154323	yes	down	1.19	0.66	0.87	0.8	1.89	3.31	0.906666666667	2
ENSMUSG00000086425	F730016J06Rik	RIKEN cDNA F730016J06 gene [Source:MGI Symbol;Acc:MGI:2443559]	0.120904161574	-3.04806419125	0.00298552993271	1	yes	down	0.07	0.04	0	0.12	0.53	0.28	0.0366666666667	0.31
ENSMUSG00000086607	4930511M06Rik	RIKEN cDNA 4930511M06 gene [Source:MGI Symbol;Acc:MGI:1922334]	6.38641717832	2.67500679679	0.0129255275829	1	yes	up	0.54	0.35	0.12	0	0.1	0.05	0.336666666667	0.05
ENSMUSG00000086717	Gm15655	predicted gene 15655 [Source:MGI Symbol;Acc:MGI:3805551]	0.0534493531494	-4.2256837014	0.0313137930911	1	yes	down	0.1	0	0	2.22	1.29	1.75	0.0333333333333	1.75333333333
ENSMUSG00000086943	4732414G09Rik	RIKEN cDNA 4732414G09 gene [Source:MGI Symbol;Acc:MGI:3045381]	5.02563387945	2.32930557382	0.0468293092859	1	yes	up	3.06	1.95	1.15	0.62	0.04	0.07	2.05333333333	0.243333333333
ENSMUSG00000087196	Gm13373	predicted gene 13373 [Source:MGI Symbol;Acc:MGI:3650390]	0.0462857367098	-4.43328850489	0.00651265123944	1	yes	down	0.18	0	0	0.08	0.86	1.19	0.06	0.71
ENSMUSG00000089989	Gm45713	predicted gene 45713 [Source:MGI Symbol;Acc:MGI:5804828]	50.6669952344	5.66297436841	0.000368732907236	1	yes	up	0.43	0.13	1.12	0	0	0	0.56	0
ENSMUSG00000090061	Nwd2	NACHT and WD repeat domain containing 2 [Source:MGI Symbol;Acc:MGI:1920464]	0.260565642573	-1.94028122801	0.000818581972675	0.0686169140009	yes	down	6.76	8.51	5.27	9.18	32.71	25.79	6.84666666667	22.56
ENSMUSG00000090121	Abhd12b	abhydrolase domain containing 12B [Source:MGI Symbol;Acc:MGI:2685650]	0.131166229811	-2.93053176483	0.019512271619	1	yes	down	0.11	0	0.14	0	0.25	0.96	0.0833333333333	0.403333333333
ENSMUSG00000090458	Gm17122	predicted gene 17122 [Source:MGI Symbol;Acc:MGI:4937949]	21.3519645203	4.41629690821	0.0318039081647	1	yes	up	0	4.58	3.94	0	0	0	2.84	0
ENSMUSG00000092103	Gm17039	predicted gene 17039 [Source:MGI Symbol;Acc:MGI:4937866]	14.7418615899	3.88184681314	0.00643378360332	1	yes	up	0.3	0.12	0.04	0.03	0	0	0.153333333333	0.01
ENSMUSG00000092395	Gm20463	predicted gene 20463 [Source:MGI Symbol;Acc:MGI:5141928]	23.1293758009	4.53165442696	0.0484470717035	1	yes	up	0	0	9.42	0	0	0	3.14	0
ENSMUSG00000093467	Gm20659	predicted gene 20659 [Source:MGI Symbol;Acc:MGI:5313106]	2.24604999587	1.16739004171	0.0150974348838	0.350752522697	yes	up	10.95	7.6	12.42	1.56	8.04	5.36	10.3233333333	4.98666666667
ENSMUSG00000093954	Gm16867	predicted gene, 16867 [Source:MGI Symbol;Acc:MGI:4439791]	0.411995036673	-1.2793011376	5.14183313144E-8	5.21027968588E-5	yes	down	1.82	1.72	1.92	3.65	3.69	4	1.82	3.78
ENSMUSG00000094627	Gm10182	predicted pseudogene 10182 [Source:MGI Symbol;Acc:MGI:3704327]	2.38451178259	1.25369391154	0.00981379520391	0.290115148747	yes	up	71.37	134.2	58.88	49.15	72.68	40.63	88.15	54.1533333333
ENSMUSG00000095105	Edaradd	EDAR (ectodysplasin-A receptor)-associated death domain [Source:MGI Symbol;Acc:MGI:1931001]	0.214317724234	-2.222176928	0.0102899802971	0.29391637215	yes	down	0.08	0.02	0.03	0.05	0.12	0.48	0.0433333333333	0.216666666667
ENSMUSG00000096606	Tpbgl	trophoblast glycoprotein-like [Source:MGI Symbol;Acc:MGI:3646425]	0.482132301037	-1.05249900681	0.00115136102062	0.0872993326589	yes	down	0.74	1.04	0.85	1.41	2.26	1.73	0.876666666667	1.8
ENSMUSG00000096862	Gm5859	predicted pseudogene 5859 [Source:MGI Symbol;Acc:MGI:3704096]	0.474123156916	-1.07666623662	0.00290643025726	0.15342456684	yes	down	1.19	0.78	1.3	2.95	2.27	1.6	1.09	2.27333333333
ENSMUSG00000097224	Gm26716	predicted gene, 26716 [Source:MGI Symbol;Acc:MGI:5477210]	3.65066962372	1.86816111446	0.0105639937114	0.298169169374	yes	up	7.64	16.93	11.2	4.02	7.24	0	11.9233333333	3.75333333333
ENSMUSG00000097715	Gpr137b-ps	G protein-coupled receptor 137B, pseudogene [Source:MGI Symbol;Acc:MGI:3710533]	0.415975093229	-1.26543094621	0.0249284053356	0.436796984667	yes	down	0.43	0.93	1.24	2.6	2.54	1.31	0.866666666667	2.15
ENSMUSG00000097748	Gm26533	predicted gene, 26533 [Source:MGI Symbol;Acc:MGI:5477027]	0.040772173012	-4.61627134038	0.0105514495516	1	yes	down	0	0	0	0.19	0.13	0.31	0	0.21
ENSMUSG00000098093	Gm8707	predicted gene 8707 [Source:MGI Symbol;Acc:MGI:3643201]	16.4416608641	4.03928413596	0.0238060886387	1	yes	up	0	0.99	0.92	0	0.15	0	0.636666666667	0.05
ENSMUSG00000098488	Pla2g4b	phospholipase A2, group IVB (cytosolic) [Source:MGI Symbol;Acc:MGI:2384819]	2.60328677888	1.38033424823	0.0103790336014	0.293943394746	yes	up	0.52	2.28	1.97	0.35	0.5	1.32	1.59	0.723333333333
ENSMUSG00000099908	Gm28539	predicted gene 28539 [Source:MGI Symbol;Acc:MGI:5579245]	23.1728799213	4.53436544811	0.0482137452759	1	yes	up	0	0.38	0	0	0	0	0.126666666667	0
ENSMUSG00000100303	2600014E21Rik	RIKEN cDNA 2600014E21 gene [Source:MGI Symbol;Acc:MGI:1919384]	0.208439070511	-2.26230236838	0.0392892542359	1	yes	down	0.18	0.1	0	0.11	0.63	0.41	0.0933333333333	0.383333333333
ENSMUSG00000100968	Gm2098	predicted gene 2098 [Source:MGI Symbol;Acc:MGI:3780265]	21.4067498263	4.41999386374	0.00375676117988	1	yes	up	0.42	0.45	0.29	0	0.07	0	0.386666666667	0.0233333333333
ENSMUSG00000101389	Ms4a4a	membrane-spanning 4-domains, subfamily A, member 4A [Source:MGI Symbol;Acc:MGI:3643932]	0.0691891074607	-3.85331125956	0.0218289212885	1	yes	down	0	0	0.13	0.9	0.71	0.42	0.0433333333333	0.676666666667
ENSMUSG00000101643	Gm28307	predicted gene 28307 [Source:MGI Symbol;Acc:MGI:5579013]	21.0021394253	4.3924643933	0.0187635320774	1	yes	up	0.08	0.09	0.17	0	0	0	0.113333333333	0
ENSMUSG00000102215	Gm2464	predicted gene 2464 [Source:MGI Symbol;Acc:MGI:3780631]	2.42463001175	1.27776461495	0.00495674887778	0.206708820076	yes	up	4.62	3.59	4.34	2.15	1.7	1.43	4.18333333333	1.76
ENSMUSG00000102627	Snurf	SNRPN upstream reading frame [Source:MGI Symbol;Acc:MGI:1891236]	2.82751877779	1.49953660531	9.16098806102E-8	8.04286536031E-5	yes	up	843.12	941.87	1200.85	659.63	520.84	566.11	995.28	582.193333333
ENSMUSG00000102704	Gm38309	predicted gene, 38309 [Source:MGI Symbol;Acc:MGI:5611537]	2.24139976286	1.16439998239	0.0149751939581	0.350235389197	yes	up	2.28	1.84	1.75	0.78	0.49	1.33	1.95666666667	0.866666666667
ENSMUSG00000104271	Gm37891	predicted gene, 37891 [Source:MGI Symbol;Acc:MGI:5611119]	6.30169700154	2.6557403883	0.0228084296646	1	yes	up	0.32	0.8	0.67	0.07	0	0.22	0.596666666667	0.0966666666667
ENSMUSG00000104434	Gm37421	predicted gene, 37421 [Source:MGI Symbol;Acc:MGI:5610649]	0.16430071887	-2.60558930232	0.00974739254154	1	yes	down	0	0	0	0	0	0	0	0
ENSMUSG00000104918	Gm42944	predicted gene 42944 [Source:MGI Symbol;Acc:MGI:5663081]	0.305732819515	-1.7096566653	0.014883481991	0.350235389197	yes	down	0.09	0.1	0.09	0.22	0.28	0.41	0.0933333333333	0.303333333333
ENSMUSG00000105571	Gm43662	predicted gene 43662 [Source:MGI Symbol;Acc:MGI:5663799]	17.5667505966	4.13477544892	0.0384103755076	1	yes	up	0.07	0.23	0.07	0	0	0	0.123333333333	0
ENSMUSG00000105594	Gm43398	predicted gene 43398 [Source:MGI Symbol;Acc:MGI:5663535]	0.228339313556	-2.13074882275	0.0209163660059	0.400999115921	yes	down	1.8	0.67	0.38	1.31	2.98	8.1	0.95	4.13
ENSMUSG00000106086	Lef1os1	LEF1 opposite strand RNA 1 [Source:MGI Symbol;Acc:MGI:5663489]	0.44500055908	-1.16812094627	0.0489059040584	0.579947992679	yes	down	0.36	0.15	0.25	0.29	0.68	0.76	0.253333333333	0.576666666667
ENSMUSG00000106247	Gm43720	predicted gene 43720 [Source:MGI Symbol;Acc:MGI:5663857]	0.0417317724102	-4.58270999448	0.0247119189202	1	yes	down	0	0	0	0.11	0	0.04	0	0.05
ENSMUSG00000106841	Gm42656	predicted gene 42656 [Source:MGI Symbol;Acc:MGI:5662793]	4.62565764921	2.20965849424	0.0421890047321	1	yes	up	0.2	0.37	0.28	0.03	0.04	0.11	0.283333333333	0.06
ENSMUSG00000107200	Gm43039	predicted gene 43039 [Source:MGI Symbol;Acc:MGI:5663176]	7.25479051643	2.85893395678	0.0113100479613	1	yes	up	0.69	1.68	0.82	0.1	0	0.34	1.06333333333	0.146666666667
ENSMUSG00000108634	Gm38534	predicted gene, 38534 [Source:MGI Symbol;Acc:MGI:5621419]	0.100426236687	-3.3157918675	0.000107119198092	0.0188090036145	yes	down	0.04	0.33	0.09	0.17	2.6	1.59	0.153333333333	1.45333333333
ENSMUSG00000108852	Gm44911	predicted gene 44911 [Source:MGI Symbol;Acc:MGI:5753487]	9.17240869418	3.19730063838	0.00311239571053	1	yes	up	2.74	1.05	0.5	0	0	0.5	1.43	0.166666666667
ENSMUSG00000108912	E230020D15Rik	RIKEN cDNA E230020D15 gene [Source:MGI Symbol;Acc:MGI:2442650]	11.6405963106	3.5410930597	0.0412125629357	1	yes	up	0.05	0.05	0.06	0	0	0.01	0.0533333333333	0.00333333333333
ENSMUSG00000109061	Gm49320	predicted gene, 49320 [Source:MGI Symbol;Acc:MGI:6121499]	0.247025372153	-2.01726886522	0.0179824070125	0.378259812952	yes	down	0.1	0.25	0	0.68	0.53	0.2	0.116666666667	0.47
ENSMUSG00000110040	Gm49369	predicted gene, 49369 [Source:MGI Symbol;Acc:MGI:6121585]	0.354761487309	-1.49507869484	0.00846286332748	0.273054203415	yes	down	1.31	0.89	1.15	2.82	4.35	2.55	1.11666666667	3.24
ENSMUSG00000110547	Gm29773	predicted gene, 29773 [Source:MGI Symbol;Acc:MGI:5588932]	4.29762902971	2.10354095506	0.0319059129135	1	yes	up	0.35	0.56	0.46	0.18	0.15	0	0.456666666667	0.11
ENSMUSG00000111202	Gm48275	predicted gene, 48275 [Source:MGI Symbol;Acc:MGI:6097702]	2.90738140293	1.5397203429	0.0240833103572	0.429661711303	yes	up	42.51	42.45	26.28	7.91	10.32	39.07	37.08	19.1
ENSMUSG00000111264	E030022I16Rik	RIKEN cDNA E030022I16 gene [Source:MGI Symbol;Acc:MGI:2444690]	6.45355099149	2.69009320521	0.0378616116147	1	yes	up	0.19	0.21	0.17	0.06	0	0.03	0.19	0.03
ENSMUSG00000112203	Gm49167	predicted gene, 49167 [Source:MGI Symbol;Acc:MGI:6118596]	10.9547673122	3.45348693557	0.0155182485405	1	yes	up	0.21	0.13	0.26	0	0.05	0	0.2	0.0166666666667
ENSMUSG00000112539	Gm40787	predicted gene, 40787 [Source:MGI Symbol;Acc:MGI:5623672]	19.0174530488	4.24925213815	0.0305986301365	1	yes	up	0.66	0.2	0.04	0	0	0	0.3	0
ENSMUSG00000112621	Gm5173	predicted gene 5173 [Source:MGI Symbol;Acc:MGI:3642939]	0.0533859421854	-4.22739629448	0.0312015846142	1	yes	down	0	0	0	0.53	0.35	0.23	0	0.37
ENSMUSG00000113200	Gm48632	predicted gene, 48632 [Source:MGI Symbol;Acc:MGI:6098236]	3.00461481298	1.5871800515	0.0363272170723	1	yes	up	0.48	0.33	0.34	0.09	0.13	0.18	0.383333333333	0.133333333333
ENSMUSG00000113555	Gm10095	predicted gene 10095 [Source:MGI Symbol;Acc:MGI:3642130]	405.819433032	8.66469414129	4.43641507057E-12	1.8500959948E-8	yes	up	20.21	17.68	42.95	0	0	0	26.9466666667	0
ENSMUSG00000114114	Gm48499	predicted gene, 48499 [Source:MGI Symbol;Acc:MGI:6098025]	0.21917322856	-2.18985650727	0.0366803911859	0.511165919275	yes	down	0	0	0.49	1.11	0.24	0.86	0.163333333333	0.736666666667
ENSMUSG00000114409	Gm9042	predicted gene 9042 [Source:MGI Symbol;Acc:MGI:3647150]	2.93513864481	1.55342865238	0.0227924909904	0.415975429115	yes	up	0.76	0.82	0.91	0.22	0.41	0.29	0.83	0.306666666667
ENSMUSG00000114436	Gm48283	predicted gene, 48283 [Source:MGI Symbol;Acc:MGI:6097716]	0.340205190897	-1.55552294088	0.00198937508279	0.125364647623	yes	down	1.4	0.63	1.4	6	2.54	1.58	1.14333333333	3.37333333333
ENSMUSG00000114500	Gm8983	predicted gene 8983 [Source:MGI Symbol;Acc:MGI:3644468]	17.5528931187	4.13363693419	0.0429637941936	1	yes	up	0.21	0.12	0.74	0	0	0	0.356666666667	0
ENSMUSG00000114538	Gm31517	predicted gene, 31517 [Source:MGI Symbol;Acc:MGI:5590676]	0.0591564916668	-4.07931969523	0.043317046635	1	yes	down	0	0	0	0.09	0.1	0.05	0	0.08
ENSMUSG00000114827	Gm46432	predicted gene, 46432 [Source:MGI Symbol;Acc:MGI:5826069]	13.3552402123	3.73933401994	0.0269063937048	1	yes	up	1.13	0.65	1.18	0	0	0.23	0.986666666667	0.0766666666667
ENSMUSG00000115074	Ndor1	NADPH dependent diflavin oxidoreductase 1 [Source:MGI Symbol;Acc:MGI:1926047]	38.1406993647	5.25325939267	0.00103923283642	1	yes	up	0.2	0.23	0.08	0	0	0	0.17	0
ENSMUSG00000115263	Gm5089	predicted gene 5089 [Source:MGI Symbol;Acc:MGI:3644731]	0.399928724165	-1.32218519103	0.00958262666291	0.289055687819	yes	down	1.34	1.06	0.63	1.67	4.05	1.87	1.01	2.53
ENSMUSG00000115293	Eef1ece2	Eef1akmt4-endothelin converting enzyme 2 readthrough [Source:MGI Symbol;Acc:MGI:6121518]	0.00767060090523	-7.02644468359	3.20529211521E-7	0.000213869911095	yes	down	0	0	0	0.38	0.21	1.02	0	0.536666666667
ENSMUSG00000116378	Gcat	glycine C-acetyltransferase (2-amino-3-ketobutyrate-coenzyme A ligase) [Source:MGI Symbol;Acc:MGI:1349389]	0.359972326322	-1.47404209448	0.0266561943456	0.4533439239	yes	down	0.17	0.94	0.39	1.15	0.53	2.42	0.5	1.36666666667
ENSMUSG00000117050	Dino	damage induced long noncoding RNA [Source:MGI Symbol;Acc:MGI:1920529]	0.0724872275224	-3.78612937966	0.0421705789226	1	yes	down	0	0.1	0	0	0.81	0.6	0.0333333333333	0.47
ENSMUSG00000117314	C030013G03Rik	RIKEN cDNA C030013G03 gene [Source:MGI Symbol;Acc:MGI:1924664]	0.0512718588837	-4.28568898555	0.0132320106322	1	yes	down	0.41	0	0	0.2	0.11	1.82	0.136666666667	0.71
ENSMUSG00000117338	Gm49804	predicted gene, 49804 [Source:MGI Symbol;Acc:MGI:6270466]	0.0403307835186	-4.63197475608	0.0418071499489	1	yes	down	0	0	0	0	0	1.68	0	0.56
ENSMUSG00000117789	Gm50388	predicted gene, 50388 [Source:MGI Symbol;Acc:MGI:6303291]	0.458106900359	-1.12624380088	0.0158291864092	0.359247154411	yes	down	0.29	1.7	0.43	1.49	2.12	1.42	0.806666666667	1.67666666667
ENSMUSG00000118064	Gm50210	predicted gene, 50210 [Source:MGI Symbol;Acc:MGI:6302997]	4.54508305712	2.18430665856	0.0353347658475	1	yes	up	0.09	0.35	0.4	0.06	0.06	0.07	0.28	0.0633333333333
ENSMUSG00000120485	Gm35340	predicted gene, 35340 [Source:MGI Symbol;Acc:MGI:5594499]	5.12387582307	2.35723551245	0.0494539316204	1	yes	up	0.08	0.39	0.26	0.07	0.04	0.04	0.243333333333	0.05
ENSMUSG00000121068	Gm57050	predicted gene, 57050 [Source:MGI Symbol;Acc:MGI:7338013]	17.3569693973	4.1174431638	0.0201008551018	1	yes	up	0	0.76	0.61	0.09	0	0	0.456666666667	0.03
ENSMUSG00002076161	Rn7sk	RNA, 7SK, nuclear [Source:MGI Symbol;Acc:MGI:103186]	2.10060979218	1.07080819286	0.035630666486	0.50563279688	yes	up	38.71	24.66	24.85	11.92	21.72	23.13	29.4066666667	18.9233333333
