# Supplementary material for: Alcohol exposure significantly influences gene expression in the hypothalamus, highlighting complex links with gonadotropin-releasing hormone signaling and thyroid hormone production in adolescent mice
Source: BMC Med Genomics. 2025 Oct 7;18:152. doi: 10.1186/s12920-025-02235-z (PMC12506331; doi:10.1186/s12920-025-02235-z)
Supplement: Supplementary file 3 — Supplementary Material 3. [file 12920_2025_2235_MOESM3_ESM.csv]

Number	GO ID	Term type	Description	Ratio_in_study	Ratio_in_pop	Rich factor	Pvalue	Padjust	Gene_ids	Gene_names
62	GO:0032502	BP	developmental process	62/ 202	6035/ 43839	0.010273405136703	4.6811150415213E-10	6.6247140067609E-6	ENSMUSG00000000126;ENSMUSG00000000303;ENSMUSG00000001444;ENSMUSG00000001504;ENSMUSG00000003283;ENSMUSG00000004885;ENSMUSG00000005994;ENSMUSG00000009628;ENSMUSG00000015812;ENSMUSG00000019230;ENSMUSG00000020431;ENSMUSG00000021281;ENSMUSG00000021848;ENSMUSG00000022061;ENSMUSG00000024987;ENSMUSG00000025128;ENSMUSG00000025432;ENSMUSG00000026051;ENSMUSG00000026572;ENSMUSG00000026602;ENSMUSG00000027833;…	Wnt9a;Cdh1;Tbx21;Irx2;Hck;Crabp2;Tyrp1;Tex15;Gnrh1;Lhx9;Adcy1;Tnfaip2;Otx2;Nkx3-1;Cyp26a1;Bhlhe22;Avil;Ecrg4;Tbx19;Nphs2;Shox2;Prok2;Comp;Chrna3;Eomes;Cck;Mctp2;Vav3;Neurod1;Ror1;Ptprq;Zic4;Tulp1;Neurod2;Ptpn3;Cdh26;Tph1;Alx4;Ramp3;Wfikkn2;Pou4f1;Osr1;Rtn4rl2;Xlr;Musk;Nfam1;Eno1b;Cdh3;Obscn;Sphk1;Gng8;Krt2;Gm12918;Mas1;Slc17a7;Igkc;Xlr4a;Lef1os1;Gm44911;Gm29773;Gm48632;Eef1ece2
33	GO:0065009	BP	regulation of molecular function	33/ 202	2188/ 43839	0.01508226691042	1.9709937243896E-9	1.3946751593781E-5	ENSMUSG00000000126;ENSMUSG00000003283;ENSMUSG00000020431;ENSMUSG00000021948;ENSMUSG00000022061;ENSMUSG00000022766;ENSMUSG00000026315;ENSMUSG00000026778;ENSMUSG00000027376;ENSMUSG00000030730;ENSMUSG00000032080;ENSMUSG00000032303;ENSMUSG00000032446;ENSMUSG00000032532;ENSMUSG00000033721;ENSMUSG00000034701;ENSMUSG00000035305;ENSMUSG00000038255;ENSMUSG00000038764;ENSMUSG00000041046;ENSMUSG00000044177;…	Wnt9a;Hck;Adcy1;Prkcd;Nkx3-1;Serpind1;Serpinb8;Prkcq;Prom2;Atp2a1;Apoa4;Chrna3;Eomes;Cck;Vav3;Neurod1;Ror1;Neurod2;Ptpn3;Ramp3;Wfikkn2;Tafa4;Pou4f1;Osr1;Nfam1;Eno1b;Ptk2b;Cdh3;Sphk1;Mas1;Gm15542;Gm49320;Gm48632
45	GO:0048856	BP	anatomical structure development	45/ 202	3918/ 43839	0.011485451761103	8.1201550886358E-9	3.8305478271458E-5	ENSMUSG00000000126;ENSMUSG00000000303;ENSMUSG00000001504;ENSMUSG00000009628;ENSMUSG00000015812;ENSMUSG00000019230;ENSMUSG00000020431;ENSMUSG00000024987;ENSMUSG00000025432;ENSMUSG00000026051;ENSMUSG00000026572;ENSMUSG00000026602;ENSMUSG00000027833;ENSMUSG00000030069;ENSMUSG00000031849;ENSMUSG00000032303;ENSMUSG00000032446;ENSMUSG00000032776;ENSMUSG00000034701;ENSMUSG00000035305;ENSMUSG00000036972;…	Wnt9a;Cdh1;Irx2;Tex15;Gnrh1;Lhx9;Adcy1;Cyp26a1;Avil;Ecrg4;Tbx19;Nphs2;Shox2;Prok2;Comp;Chrna3;Eomes;Mctp2;Neurod1;Ror1;Zic4;Tulp1;Neurod2;Ptpn3;Tph1;Alx4;Wfikkn2;Pou4f1;Osr1;Rtn4rl2;Xlr;Musk;Eno1b;Obscn;Sphk1;Gng8;Krt2;Gm12918;Mas1;Slc17a7;Xlr4a;Lef1os1;Gm44911;Gm29773;Eef1ece2
17	GO:0009986	CC	cell surface	17/ 202	744/ 43839	0.022849462365591	7.9569279660554E-8	0.0001485558451262	ENSMUSG00000016763;ENSMUSG00000024610;ENSMUSG00000026712;ENSMUSG00000027376;ENSMUSG00000032080;ENSMUSG00000035000;ENSMUSG00000035305;ENSMUSG00000039155;ENSMUSG00000041046;ENSMUSG00000048373;ENSMUSG00000050896;ENSMUSG00000058099;ENSMUSG00000059040;ENSMUSG00000061048;ENSMUSG00000068037;ENSMUSG00000079507;ENSMUSG00000106247	Scube1;Cd74;Mrc1;Prom2;Apoa4;Dpp4;Ror1;Cdh26;Ramp3;Fgfbp1;Rtn4rl2;Nfam1;Eno1b;Cdh3;Mas1;H2-Q1;Gm43720
28	GO:0042995	CC	cell projection	28/ 202	2094/ 43839	0.013371537726839	4.4345218207715E-7	0.0002761462166611	ENSMUSG00000000303;ENSMUSG00000003283;ENSMUSG00000009246;ENSMUSG00000010825;ENSMUSG00000015812;ENSMUSG00000025432;ENSMUSG00000027376;ENSMUSG00000029054;ENSMUSG00000029151;ENSMUSG00000030108;ENSMUSG00000032303;ENSMUSG00000032532;ENSMUSG00000032818;ENSMUSG00000035000;ENSMUSG00000035200;ENSMUSG00000035305;ENSMUSG00000037446;ENSMUSG00000038115;ENSMUSG00000040046;ENSMUSG00000048349;ENSMUSG00000050896;…	Cdh1;Hck;Trpm5;Grid2ip;Gnrh1;Avil;Prom2;Gabrd;Slc30a3;Slc6a13;Chrna3;Cck;Loxhd1;Dpp4;Chrnb4;Ror1;Tulp1;Ano2;Tph1;Pou4f1;Rtn4rl2;Musk;Eno1b;Ddn;Ptk2b;Sphk1;Slc17a7;Gm48632
21	GO:0043005	CC	neuron projection	21/ 202	1317/ 43839	0.015945330296128	9.1177260968951E-7	0.000340455892458	ENSMUSG00000009246;ENSMUSG00000010825;ENSMUSG00000015812;ENSMUSG00000025432;ENSMUSG00000029054;ENSMUSG00000029151;ENSMUSG00000030108;ENSMUSG00000032303;ENSMUSG00000032532;ENSMUSG00000032818;ENSMUSG00000035200;ENSMUSG00000035305;ENSMUSG00000040046;ENSMUSG00000048349;ENSMUSG00000050896;ENSMUSG00000059040;ENSMUSG00000059213;ENSMUSG00000059456;ENSMUSG00000061878;ENSMUSG00000070570;ENSMUSG00000113200	Trpm5;Grid2ip;Gnrh1;Avil;Gabrd;Slc30a3;Slc6a13;Chrna3;Cck;Loxhd1;Chrnb4;Ror1;Tph1;Pou4f1;Rtn4rl2;Eno1b;Ddn;Ptk2b;Sphk1;Slc17a7;Gm48632
5	GO:0035115	BP	embryonic forelimb morphogenesis	5/ 202	27/ 43839	0.18518518518519	1.469296243909E-7	0.000519837011095	ENSMUSG00000000126;ENSMUSG00000004885;ENSMUSG00000027833;ENSMUSG00000040310;ENSMUSG00000048387	Wnt9a;Crabp2;Shox2;Alx4;Osr1
26	GO:0120025	CC	plasma membrane bounded cell projection	26/ 202	1984/ 43839	0.013104838709677	1.7242625532474E-6	0.0005365330311521	ENSMUSG00000000303;ENSMUSG00000009246;ENSMUSG00000010825;ENSMUSG00000015812;ENSMUSG00000025432;ENSMUSG00000027376;ENSMUSG00000029054;ENSMUSG00000029151;ENSMUSG00000030108;ENSMUSG00000032303;ENSMUSG00000032532;ENSMUSG00000032818;ENSMUSG00000035000;ENSMUSG00000035200;ENSMUSG00000035305;ENSMUSG00000037446;ENSMUSG00000038115;ENSMUSG00000040046;ENSMUSG00000048349;ENSMUSG00000050896;ENSMUSG00000059040;…	Cdh1;Trpm5;Grid2ip;Gnrh1;Avil;Prom2;Gabrd;Slc30a3;Slc6a13;Chrna3;Cck;Loxhd1;Dpp4;Chrnb4;Ror1;Tulp1;Ano2;Tph1;Pou4f1;Rtn4rl2;Eno1b;Ddn;Ptk2b;Sphk1;Slc17a7;Gm48632
94	GO:0016020	CC	membrane	94/ 202	13586/ 43839	0.0069188870896511	3.9109347970122E-6	0.0010431021808602	ENSMUSG00000000303;ENSMUSG00000003283;ENSMUSG00000005994;ENSMUSG00000009246;ENSMUSG00000010080;ENSMUSG00000010825;ENSMUSG00000020431;ENSMUSG00000021948;ENSMUSG00000024650;ENSMUSG00000026051;ENSMUSG00000026602;ENSMUSG00000026712;ENSMUSG00000026778;ENSMUSG00000027335;ENSMUSG00000027376;ENSMUSG00000027489;ENSMUSG00000027931;ENSMUSG00000029054;ENSMUSG00000029151;ENSMUSG00000029843;ENSMUSG00000030074;…	Cdh1;Hck;Tyrp1;Trpm5;Epn3;Grid2ip;Adcy1;Prkcd;Slc22a6;Ecrg4;Nphs2;Mrc1;Prkcq;Adra1d;Prom2;Necab3;Npr1;Gabrd;Slc30a3;Slc13a4;Gxylt2;Slc6a13;Atp2a1;Lyve1;Ano1;Mpzl2;Chrna3;Mlip;Car12;Vipr1;Mctp2;Vav3;Slc38a8;Dsg1c;Dpp4;Chrnb4;Ror1;Ptprq;H2-Aa;Tulp1;Ano2;Tmc3;Cdh26;Igfbp2;Ramp3;Syt15;Gpr151;Kcng4;Fgfbp1;Vsig8;Htr5b;Rtn4rl2;Rgs9bp;Cngb3;Musk;Nfam1;Eno1b;Ddn;H2-Eb1;Cdh3;Obscn;Sphk1;Krt2;Mas1;Slc17a7;G…
5	GO:0035136	BP	forelimb morphogenesis	5/ 202	36/ 43839	0.13888888888889	6.6339843126958E-7	0.0014860525362543	ENSMUSG00000000126;ENSMUSG00000004885;ENSMUSG00000027833;ENSMUSG00000040310;ENSMUSG00000048387	Wnt9a;Crabp2;Shox2;Alx4;Osr1
16	GO:0006811	BP	monoatomic ion transport	16/ 202	773/ 43839	0.020698576972833	7.1736007492322E-7	0.0014860525362543	ENSMUSG00000009246;ENSMUSG00000024650;ENSMUSG00000027994;ENSMUSG00000029054;ENSMUSG00000029151;ENSMUSG00000030730;ENSMUSG00000032303;ENSMUSG00000034224;ENSMUSG00000035200;ENSMUSG00000038115;ENSMUSG00000041046;ENSMUSG00000045246;ENSMUSG00000056494;ENSMUSG00000070570;ENSMUSG00000079436;ENSMUSG00000093954	Trpm5;Slc22a6;Mcub;Gabrd;Slc30a3;Atp2a1;Chrna3;Slc38a8;Chrnb4;Ano2;Ramp3;Kcng4;Cngb3;Slc17a7;Kcnj13;Gm16867
21	GO:0044093	BP	positive regulation of molecular function	21/ 202	1304/ 43839	0.016104294478528	7.7866043543971E-7	0.0014860525362543	ENSMUSG00000020431;ENSMUSG00000021948;ENSMUSG00000022061;ENSMUSG00000026778;ENSMUSG00000030730;ENSMUSG00000032080;ENSMUSG00000032303;ENSMUSG00000032532;ENSMUSG00000033721;ENSMUSG00000034701;ENSMUSG00000035305;ENSMUSG00000038255;ENSMUSG00000048349;ENSMUSG00000058099;ENSMUSG00000059040;ENSMUSG00000059456;ENSMUSG00000061048;ENSMUSG00000061878;ENSMUSG00000068037;ENSMUSG00000109061;ENSMUSG00000113200	Adcy1;Prkcd;Nkx3-1;Prkcq;Atp2a1;Apoa4;Chrna3;Cck;Vav3;Neurod1;Ror1;Neurod2;Pou4f1;Nfam1;Eno1b;Ptk2b;Cdh3;Sphk1;Mas1;Gm49320;Gm48632
23	GO:0048513	BP	animal organ development	23/ 202	1542/ 43839	0.014915693904021	8.400523099233E-7	0.0014860525362543	ENSMUSG00000000303;ENSMUSG00000001504;ENSMUSG00000009628;ENSMUSG00000019230;ENSMUSG00000020431;ENSMUSG00000024987;ENSMUSG00000026572;ENSMUSG00000027833;ENSMUSG00000031849;ENSMUSG00000032446;ENSMUSG00000034701;ENSMUSG00000038764;ENSMUSG00000040310;ENSMUSG00000048349;ENSMUSG00000048387;ENSMUSG00000061878;ENSMUSG00000063594;ENSMUSG00000066315;ENSMUSG00000068037;ENSMUSG00000070570;ENSMUSG00000106086;…	Cdh1;Irx2;Tex15;Lhx9;Adcy1;Cyp26a1;Tbx19;Shox2;Comp;Eomes;Neurod1;Ptpn3;Alx4;Pou4f1;Osr1;Sphk1;Gng8;Gm12918;Mas1;Slc17a7;Lef1os1;Gm44911;Eef1ece2
50	GO:0032501	BP	multicellular organismal process	50/ 202	5445/ 43839	0.0091827364554637	1.5625662647487E-6	0.0024570486420804	ENSMUSG00000001444;ENSMUSG00000001504;ENSMUSG00000009246;ENSMUSG00000009628;ENSMUSG00000015812;ENSMUSG00000020431;ENSMUSG00000021948;ENSMUSG00000022061;ENSMUSG00000022468;ENSMUSG00000022766;ENSMUSG00000024650;ENSMUSG00000027931;ENSMUSG00000029054;ENSMUSG00000029373;ENSMUSG00000030730;ENSMUSG00000030905;ENSMUSG00000031849;ENSMUSG00000032080;ENSMUSG00000032303;ENSMUSG00000032446;ENSMUSG00000032532;…	Tbx21;Irx2;Trpm5;Tex15;Gnrh1;Adcy1;Prkcd;Nkx3-1;Endou;Serpind1;Slc22a6;Npr1;Gabrd;Pf4;Atp2a1;Crym;Comp;Apoa4;Chrna3;Eomes;Cck;Mctp2;Loxhd1;Neurod1;Dpp4;Chrnb4;Ror1;Ptprq;Tulp1;Neurod2;F13a1;Cdh26;Igfbp2;Tph1;Alx4;Rbp3;Pou4f1;Osr1;Cngb3;Musk;Nfam1;Eno1b;Cdh3;Obscn;Gng8;Tnnt1;Krt2;Slc17a7;Igkc;Gm48632
27	GO:0032879	BP	regulation of localization	27/ 202	2148/ 43839	0.012569832402235	2.3378273813551E-6	0.0033084933100937	ENSMUSG00000000303;ENSMUSG00000003283;ENSMUSG00000009246;ENSMUSG00000009628;ENSMUSG00000020431;ENSMUSG00000021948;ENSMUSG00000026778;ENSMUSG00000027376;ENSMUSG00000029151;ENSMUSG00000030730;ENSMUSG00000031075;ENSMUSG00000032080;ENSMUSG00000032303;ENSMUSG00000032532;ENSMUSG00000037446;ENSMUSG00000038764;ENSMUSG00000041046;ENSMUSG00000041479;ENSMUSG00000045246;ENSMUSG00000048387;ENSMUSG00000057280;…	Cdh1;Hck;Trpm5;Tex15;Adcy1;Prkcd;Prkcq;Prom2;Slc30a3;Atp2a1;Ano1;Apoa4;Chrna3;Cck;Tulp1;Ptpn3;Ramp3;Syt15;Kcng4;Osr1;Musk;Cdh3;Sphk1;Slc17a7;Kcnj13;Gm15542;Gm43720
10	GO:0051090	BP	regulation of DNA-binding transcription factor activity	10/ 202	325/ 43839	0.030769230769231	3.0957823640134E-6	0.0039828647286834	ENSMUSG00000003283;ENSMUSG00000020431;ENSMUSG00000026778;ENSMUSG00000032446;ENSMUSG00000034701;ENSMUSG00000035305;ENSMUSG00000038255;ENSMUSG00000048349;ENSMUSG00000058099;ENSMUSG00000061878	Hck;Adcy1;Prkcq;Eomes;Neurod1;Ror1;Neurod2;Pou4f1;Nfam1;Sphk1
24	GO:0051049	BP	regulation of transport	24/ 202	1807/ 43839	0.013281682346431	3.5618223645528E-6	0.0042005758419292	ENSMUSG00000000303;ENSMUSG00000003283;ENSMUSG00000009246;ENSMUSG00000020431;ENSMUSG00000021948;ENSMUSG00000026778;ENSMUSG00000027376;ENSMUSG00000029151;ENSMUSG00000030730;ENSMUSG00000031075;ENSMUSG00000032080;ENSMUSG00000032303;ENSMUSG00000032532;ENSMUSG00000037446;ENSMUSG00000038764;ENSMUSG00000041046;ENSMUSG00000041479;ENSMUSG00000045246;ENSMUSG00000048387;ENSMUSG00000061048;ENSMUSG00000061878;…	Cdh1;Hck;Trpm5;Adcy1;Prkcd;Prkcq;Prom2;Slc30a3;Atp2a1;Ano1;Apoa4;Chrna3;Cck;Tulp1;Ptpn3;Ramp3;Syt15;Kcng4;Osr1;Cdh3;Sphk1;Slc17a7;Kcnj13;Gm15542
28	GO:0042127	BP	regulation of cell population proliferation	28/ 202	2367/ 43839	0.011829319814111	4.7273258078763E-6	0.0051462396025435	ENSMUSG00000000126;ENSMUSG00000003283;ENSMUSG00000004885;ENSMUSG00000015812;ENSMUSG00000021175;ENSMUSG00000021948;ENSMUSG00000025432;ENSMUSG00000026051;ENSMUSG00000026572;ENSMUSG00000026778;ENSMUSG00000027376;ENSMUSG00000027833;ENSMUSG00000027931;ENSMUSG00000029373;ENSMUSG00000030069;ENSMUSG00000031849;ENSMUSG00000032303;ENSMUSG00000032532;ENSMUSG00000033721;ENSMUSG00000035000;ENSMUSG00000036594;…	Wnt9a;Hck;Crabp2;Gnrh1;Cdca7l;Prkcd;Avil;Ecrg4;Tbx19;Prkcq;Prom2;Shox2;Npr1;Pf4;Prok2;Comp;Chrna3;Cck;Vav3;Dpp4;H2-Aa;Igfbp2;Fgfbp1;Osr1;Rtn4rl2;Cdh3;Sphk1;Mas1
24	GO:0046983	MF	protein dimerization activity	24/ 202	1790/ 43839	0.01340782122905	3.0342773913543E-6	0.006888843782256	ENSMUSG00000005994;ENSMUSG00000016763;ENSMUSG00000024650;ENSMUSG00000025128;ENSMUSG00000030730;ENSMUSG00000030905;ENSMUSG00000031075;ENSMUSG00000032080;ENSMUSG00000032303;ENSMUSG00000034701;ENSMUSG00000035000;ENSMUSG00000035200;ENSMUSG00000036594;ENSMUSG00000038115;ENSMUSG00000038255;ENSMUSG00000039155;ENSMUSG00000040310;ENSMUSG00000059040;ENSMUSG00000061048;ENSMUSG00000061808;ENSMUSG00000064294;…	Tyrp1;Scube1;Slc22a6;Bhlhe22;Atp2a1;Crym;Ano1;Apoa4;Chrna3;Neurod1;Dpp4;Chrnb4;H2-Aa;Ano2;Neurod2;Cdh26;Alx4;Eno1b;Cdh3;Ttr;Aox3;H2-Q1;Ascl4;Gm48632
76	GO:0005515	MF	protein binding	76/ 202	10059/ 43839	0.0075554230042748	3.0354015343715E-6	0.006888843782256	ENSMUSG00000000126;ENSMUSG00000000303;ENSMUSG00000003283;ENSMUSG00000004885;ENSMUSG00000005994;ENSMUSG00000010080;ENSMUSG00000015812;ENSMUSG00000016763;ENSMUSG00000018844;ENSMUSG00000020431;ENSMUSG00000021281;ENSMUSG00000021948;ENSMUSG00000024610;ENSMUSG00000024650;ENSMUSG00000025128;ENSMUSG00000025150;ENSMUSG00000025432;ENSMUSG00000027931;ENSMUSG00000029368;ENSMUSG00000029373;ENSMUSG00000030069;…	Wnt9a;Cdh1;Hck;Crabp2;Tyrp1;Epn3;Gnrh1;Scube1;Fndc8;Adcy1;Tnfaip2;Prkcd;Cd74;Slc22a6;Bhlhe22;Cbr2;Avil;Npr1;Alb;Pf4;Prok2;Pzp;Atp2a1;Crym;Ano1;Comp;Apoa4;Chrna3;Mlip;Eomes;Cck;Vav3;Neurod1;Dsg1c;Dpp4;Chrnb4;Ror1;H2-Aa;Tulp1;Ano2;Neurod2;Ptpn3;Cdh26;Igfbp2;Ptges3-ps;Alx4;Syt15;Wfikkn2;Kcng4;Tafa4;Pou4f1;Fgfbp1;Musk;Eno1b;Ptk2b;Cdh3;Obscn;Ttr;Sphk1;Gng8;Tnnt1;Krt2;Aox3;H2-Q1;Dynlt1-ps1;Gm15542;Ascl…
43	GO:0051179	BP	localization	43/ 202	4668/ 43839	0.0092116538131962	9.4391249839464E-6	0.0090062389933613	ENSMUSG00000000303;ENSMUSG00000003283;ENSMUSG00000009246;ENSMUSG00000009628;ENSMUSG00000013611;ENSMUSG00000021281;ENSMUSG00000021948;ENSMUSG00000024650;ENSMUSG00000026712;ENSMUSG00000027994;ENSMUSG00000029054;ENSMUSG00000029151;ENSMUSG00000029368;ENSMUSG00000029843;ENSMUSG00000030108;ENSMUSG00000030730;ENSMUSG00000030905;ENSMUSG00000031849;ENSMUSG00000032080;ENSMUSG00000032303;ENSMUSG00000034224;…	Cdh1;Hck;Trpm5;Tex15;Snx31;Tnfaip2;Prkcd;Slc22a6;Mrc1;Mcub;Gabrd;Slc30a3;Alb;Slc13a4;Slc6a13;Atp2a1;Crym;Comp;Apoa4;Chrna3;Slc38a8;Neurod1;Dpp4;Chrnb4;Tulp1;Ano2;Ramp3;Syt15;Kcng4;Tafa4;Cngb3;Musk;Apol9a;Ttr;Slc17a7;Kcnj13;Dynlt1-ps1;Gm15542;Gm16867;Gm44911;Gm29773;Gm48632;Gm9042
11	GO:0034220	BP	monoatomic ion transmembrane transport	11/ 202	454/ 43839	0.024229074889868	9.6289316857884E-6	0.0090062389933613	ENSMUSG00000009246;ENSMUSG00000027994;ENSMUSG00000029054;ENSMUSG00000029151;ENSMUSG00000030730;ENSMUSG00000032303;ENSMUSG00000035200;ENSMUSG00000045246;ENSMUSG00000070570;ENSMUSG00000079436;ENSMUSG00000093954	Trpm5;Mcub;Gabrd;Slc30a3;Atp2a1;Chrna3;Chrnb4;Kcng4;Slc17a7;Kcnj13;Gm16867
34	GO:0051239	BP	regulation of multicellular organismal process	34/ 202	3292/ 43839	0.010328068043742	1.0182293943879E-5	0.0090062389933613	ENSMUSG00000000126;ENSMUSG00000001444;ENSMUSG00000004885;ENSMUSG00000015812;ENSMUSG00000021948;ENSMUSG00000026778;ENSMUSG00000027833;ENSMUSG00000029368;ENSMUSG00000029373;ENSMUSG00000030069;ENSMUSG00000030730;ENSMUSG00000031849;ENSMUSG00000032080;ENSMUSG00000032303;ENSMUSG00000032355;ENSMUSG00000032532;ENSMUSG00000033721;ENSMUSG00000034701;ENSMUSG00000035000;ENSMUSG00000035200;ENSMUSG00000036594;…	Wnt9a;Tbx21;Crabp2;Gnrh1;Prkcd;Prkcq;Shox2;Alb;Pf4;Prok2;Atp2a1;Comp;Apoa4;Chrna3;Mlip;Cck;Vav3;Neurod1;Dpp4;Chrnb4;H2-Aa;Igfbp2;Tph1;Tafa4;Pou4f1;Omd;Fgfbp1;Osr1;Musk;Nfam1;Cdh3;Sphk1;Tnnt1;Gm5173
16	GO:0015075	MF	monoatomic ion transmembrane transporter activity	16/ 202	913/ 43839	0.017524644030668	6.0062242329648E-6	0.0090874172644757	ENSMUSG00000009246;ENSMUSG00000029054;ENSMUSG00000029151;ENSMUSG00000029843;ENSMUSG00000030108;ENSMUSG00000030730;ENSMUSG00000031075;ENSMUSG00000032303;ENSMUSG00000035200;ENSMUSG00000038115;ENSMUSG00000045246;ENSMUSG00000056494;ENSMUSG00000070570;ENSMUSG00000079436;ENSMUSG00000083563;ENSMUSG00000093954	Trpm5;Gabrd;Slc30a3;Slc13a4;Slc6a13;Atp2a1;Ano1;Chrna3;Chrnb4;Ano2;Kcng4;Cngb3;Slc17a7;Kcnj13;Gm13340;Gm16867
33	GO:0048869	BP	cellular developmental process	33/ 202	3181/ 43839	0.010374096196165	1.3893074591702E-5	0.011565575977751	ENSMUSG00000000126;ENSMUSG00000001444;ENSMUSG00000003283;ENSMUSG00000005994;ENSMUSG00000009628;ENSMUSG00000019230;ENSMUSG00000021281;ENSMUSG00000021848;ENSMUSG00000025128;ENSMUSG00000026572;ENSMUSG00000026602;ENSMUSG00000027833;ENSMUSG00000030069;ENSMUSG00000031849;ENSMUSG00000032446;ENSMUSG00000034701;ENSMUSG00000035305;ENSMUSG00000035916;ENSMUSG00000037446;ENSMUSG00000038255;ENSMUSG00000044177;…	Wnt9a;Tbx21;Hck;Tyrp1;Tex15;Lhx9;Tnfaip2;Otx2;Bhlhe22;Tbx19;Nphs2;Shox2;Prok2;Comp;Eomes;Neurod1;Ror1;Ptprq;Tulp1;Neurod2;Wfikkn2;Pou4f1;Osr1;Xlr;Musk;Nfam1;Obscn;Krt2;Igkc;Xlr4a;Lef1os1;Gm29773;Eef1ece2
58	GO:0048518	BP	positive regulation of biological process	58/ 202	7292/ 43839	0.007953922106418	1.6468831875849E-5	0.012948161594834	ENSMUSG00000000126;ENSMUSG00000000303;ENSMUSG00000001444;ENSMUSG00000003283;ENSMUSG00000004885;ENSMUSG00000005994;ENSMUSG00000016763;ENSMUSG00000019230;ENSMUSG00000020431;ENSMUSG00000021175;ENSMUSG00000021948;ENSMUSG00000022061;ENSMUSG00000025432;ENSMUSG00000026572;ENSMUSG00000026778;ENSMUSG00000027376;ENSMUSG00000027833;ENSMUSG00000027931;ENSMUSG00000029151;ENSMUSG00000029368;ENSMUSG00000029373;…	Wnt9a;Cdh1;Tbx21;Hck;Crabp2;Tyrp1;Scube1;Lhx9;Adcy1;Cdca7l;Prkcd;Nkx3-1;Avil;Tbx19;Prkcq;Prom2;Shox2;Npr1;Slc30a3;Alb;Pf4;Prok2;Atp2a1;Ano1;Comp;Apoa4;Chrna3;Eomes;Cck;Vav3;Neurod1;Dpp4;Chrnb4;Ror1;H2-Aa;Tulp1;Neurod2;Igfbp2;Tph1;Alx4;Ramp3;Pou4f1;Fgfbp1;Osr1;Musk;Nfam1;Ddn;Ptk2b;Cdh3;Sphk1;Krt2;Mas1;H2-Q1;Gm15542;Ascl4;Gm49320;Gm5173;Gm48632
54	GO:0048522	BP	positive regulation of cellular process	54/ 202	6651/ 43839	0.0081190798376184	1.9569589056331E-5	0.01354755973621	ENSMUSG00000000126;ENSMUSG00000000303;ENSMUSG00000001444;ENSMUSG00000003283;ENSMUSG00000004885;ENSMUSG00000005994;ENSMUSG00000016763;ENSMUSG00000019230;ENSMUSG00000020431;ENSMUSG00000021175;ENSMUSG00000021948;ENSMUSG00000025432;ENSMUSG00000026572;ENSMUSG00000026778;ENSMUSG00000027376;ENSMUSG00000027833;ENSMUSG00000027931;ENSMUSG00000029373;ENSMUSG00000030069;ENSMUSG00000030730;ENSMUSG00000031075;…	Wnt9a;Cdh1;Tbx21;Hck;Crabp2;Tyrp1;Scube1;Lhx9;Adcy1;Cdca7l;Prkcd;Avil;Tbx19;Prkcq;Prom2;Shox2;Npr1;Pf4;Prok2;Atp2a1;Ano1;Comp;Apoa4;Chrna3;Eomes;Cck;Vav3;Neurod1;Dpp4;Chrnb4;Ror1;H2-Aa;Tulp1;Neurod2;Igfbp2;Tph1;Alx4;Ramp3;Pou4f1;Fgfbp1;Osr1;Musk;Nfam1;Ddn;Ptk2b;Cdh3;Sphk1;Mas1;H2-Q1;Gm15542;Ascl4;Gm49320;Gm5173;Gm48632
5	GO:0030326	BP	embryonic limb morphogenesis	5/ 202	71/ 43839	0.070422535211268	2.0103077618739E-5	0.01354755973621	ENSMUSG00000000126;ENSMUSG00000004885;ENSMUSG00000027833;ENSMUSG00000040310;ENSMUSG00000048387	Wnt9a;Crabp2;Shox2;Alx4;Osr1
5	GO:0035113	BP	embryonic appendage morphogenesis	5/ 202	71/ 43839	0.070422535211268	2.0103077618739E-5	0.01354755973621	ENSMUSG00000000126;ENSMUSG00000004885;ENSMUSG00000027833;ENSMUSG00000040310;ENSMUSG00000048387	Wnt9a;Crabp2;Shox2;Alx4;Osr1
2	GO:0051659	BP	maintenance of mitochondrion location	2/ 202	2/ 43839	1	2.1126913565825E-5	0.013590367308344	ENSMUSG00000029368;ENSMUSG00000030730	Alb;Atp2a1
14	GO:0008324	MF	monoatomic cation transmembrane transporter activity	14/ 202	755/ 43839	0.018543046357616	1.2483360752776E-5	0.014165493614212	ENSMUSG00000009246;ENSMUSG00000029151;ENSMUSG00000029843;ENSMUSG00000030108;ENSMUSG00000030730;ENSMUSG00000031075;ENSMUSG00000032303;ENSMUSG00000035200;ENSMUSG00000045246;ENSMUSG00000056494;ENSMUSG00000070570;ENSMUSG00000079436;ENSMUSG00000083563;ENSMUSG00000093954	Trpm5;Slc30a3;Slc13a4;Slc6a13;Atp2a1;Ano1;Chrna3;Chrnb4;Kcng4;Cngb3;Slc17a7;Kcnj13;Gm13340;Gm16867
9	GO:0045121	CC	membrane raft	9/ 202	379/ 43839	0.023746701846966	7.3169708905326E-5	0.014218387596571	ENSMUSG00000003283;ENSMUSG00000020431;ENSMUSG00000024650;ENSMUSG00000026602;ENSMUSG00000032303;ENSMUSG00000035000;ENSMUSG00000050896;ENSMUSG00000058099;ENSMUSG00000059040	Hck;Adcy1;Slc22a6;Nphs2;Chrna3;Dpp4;Rtn4rl2;Nfam1;Eno1b
9	GO:0098857	CC	membrane microdomain	9/ 202	381/ 43839	0.023622047244094	7.6156334207665E-5	0.014218387596571	ENSMUSG00000003283;ENSMUSG00000020431;ENSMUSG00000024650;ENSMUSG00000026602;ENSMUSG00000032303;ENSMUSG00000035000;ENSMUSG00000050896;ENSMUSG00000058099;ENSMUSG00000059040	Hck;Adcy1;Slc22a6;Nphs2;Chrna3;Dpp4;Rtn4rl2;Nfam1;Eno1b
11	GO:0098797	CC	plasma membrane protein complex	11/ 202	611/ 43839	0.018003273322422	0.0001396107510205	0.023334228985694	ENSMUSG00000000303;ENSMUSG00000032303;ENSMUSG00000035200;ENSMUSG00000036594;ENSMUSG00000039155;ENSMUSG00000041046;ENSMUSG00000045246;ENSMUSG00000060586;ENSMUSG00000061048;ENSMUSG00000063594;ENSMUSG00000079507	Cdh1;Chrna3;Chrnb4;H2-Aa;Cdh26;Ramp3;Kcng4;H2-Eb1;Cdh3;Gng8;H2-Q1
23	GO:0005615	CC	extracellular space	23/ 202	2075/ 43839	0.011084337349398	0.0001499789758052	0.023334228985694	ENSMUSG00000000126;ENSMUSG00000015812;ENSMUSG00000016763;ENSMUSG00000022766;ENSMUSG00000026051;ENSMUSG00000026315;ENSMUSG00000029368;ENSMUSG00000029373;ENSMUSG00000030359;ENSMUSG00000031849;ENSMUSG00000032080;ENSMUSG00000032532;ENSMUSG00000033633;ENSMUSG00000039323;ENSMUSG00000041534;ENSMUSG00000044177;ENSMUSG00000046500;ENSMUSG00000048373;ENSMUSG00000050299;ENSMUSG00000050896;ENSMUSG00000061462;…	Wnt9a;Gnrh1;Scube1;Serpind1;Ecrg4;Serpinb8;Alb;Pf4;Pzp;Comp;Apoa4;Cck;Clec18a;Igfbp2;Rbp3;Wfikkn2;Tafa4;Fgfbp1;Gm9843;Rtn4rl2;Obscn;Ttr;H2-Q1
11	GO:0044057	BP	regulation of system process	11/ 202	528/ 43839	0.020833333333333	3.8414503934192E-5	0.023636611290291	ENSMUSG00000030069;ENSMUSG00000030730;ENSMUSG00000032080;ENSMUSG00000032303;ENSMUSG00000032355;ENSMUSG00000032532;ENSMUSG00000034701;ENSMUSG00000035200;ENSMUSG00000046500;ENSMUSG00000061878;ENSMUSG00000064179	Prok2;Atp2a1;Apoa4;Chrna3;Mlip;Cck;Neurod1;Chrnb4;Tafa4;Sphk1;Tnnt1
24	GO:0030054	CC	cell junction	24/ 202	2287/ 43839	0.010494097070398	0.0001725775909135	0.024784797095046	ENSMUSG00000000303;ENSMUSG00000003283;ENSMUSG00000010825;ENSMUSG00000020431;ENSMUSG00000021948;ENSMUSG00000026602;ENSMUSG00000026778;ENSMUSG00000029054;ENSMUSG00000029151;ENSMUSG00000032080;ENSMUSG00000032303;ENSMUSG00000034774;ENSMUSG00000035000;ENSMUSG00000035200;ENSMUSG00000037446;ENSMUSG00000039155;ENSMUSG00000057280;ENSMUSG00000061048;ENSMUSG00000061462;ENSMUSG00000061878;ENSMUSG00000066315;…	Cdh1;Hck;Grid2ip;Adcy1;Prkcd;Nphs2;Prkcq;Gabrd;Slc30a3;Apoa4;Chrna3;Dsg1c;Dpp4;Chrnb4;Tulp1;Cdh26;Musk;Cdh3;Obscn;Sphk1;Gm12918;Slc17a7;Gm43720;Gm5173
7	GO:0051091	BP	positive regulation of DNA-binding transcription factor activity	7/ 202	200/ 43839	0.035	4.2871763787887E-5	0.025280050046924	ENSMUSG00000020431;ENSMUSG00000026778;ENSMUSG00000034701;ENSMUSG00000035305;ENSMUSG00000038255;ENSMUSG00000058099;ENSMUSG00000061878	Adcy1;Prkcq;Neurod1;Ror1;Neurod2;Nfam1;Sphk1
15	GO:0005576	CC	extracellular region	15/ 202	1099/ 43839	0.013648771610555	0.0001946856598724	0.025962723355847	ENSMUSG00000000126;ENSMUSG00000022468;ENSMUSG00000029368;ENSMUSG00000030069;ENSMUSG00000030359;ENSMUSG00000032080;ENSMUSG00000035000;ENSMUSG00000037446;ENSMUSG00000039323;ENSMUSG00000044177;ENSMUSG00000047420;ENSMUSG00000048373;ENSMUSG00000057346;ENSMUSG00000076609;ENSMUSG00000106247	Wnt9a;Endou;Alb;Prok2;Pzp;Apoa4;Dpp4;Tulp1;Igfbp2;Wfikkn2;Fam180a;Fgfbp1;Apol9a;Igkc;Gm43720
9	GO:0022839	MF	monoatomic ion gated channel activity	9/ 202	348/ 43839	0.025862068965517	3.802327252568E-5	0.026196494691128	ENSMUSG00000009246;ENSMUSG00000029054;ENSMUSG00000031075;ENSMUSG00000032303;ENSMUSG00000035200;ENSMUSG00000045246;ENSMUSG00000056494;ENSMUSG00000070570;ENSMUSG00000079436	Trpm5;Gabrd;Ano1;Chrna3;Chrnb4;Kcng4;Cngb3;Slc17a7;Kcnj13
14	GO:0015318	MF	inorganic molecular entity transmembrane transporter activity	14/ 202	837/ 43839	0.016726403823178	3.8516522819581E-5	0.026196494691128	ENSMUSG00000009246;ENSMUSG00000024650;ENSMUSG00000029054;ENSMUSG00000029151;ENSMUSG00000029843;ENSMUSG00000030108;ENSMUSG00000030730;ENSMUSG00000031075;ENSMUSG00000038115;ENSMUSG00000045246;ENSMUSG00000070570;ENSMUSG00000079436;ENSMUSG00000083563;ENSMUSG00000093954	Trpm5;Slc22a6;Gabrd;Slc30a3;Slc13a4;Slc6a13;Atp2a1;Ano1;Ano2;Kcng4;Slc17a7;Kcnj13;Gm13340;Gm16867
9	GO:0022836	MF	gated channel activity	9/ 202	353/ 43839	0.025495750708215	4.2452680456755E-5	0.026196494691128	ENSMUSG00000009246;ENSMUSG00000029054;ENSMUSG00000031075;ENSMUSG00000032303;ENSMUSG00000035200;ENSMUSG00000045246;ENSMUSG00000056494;ENSMUSG00000070570;ENSMUSG00000079436	Trpm5;Gabrd;Ano1;Chrna3;Chrnb4;Kcng4;Cngb3;Slc17a7;Kcnj13
6	GO:0015103	MF	inorganic anion transmembrane transporter activity	6/ 202	140/ 43839	0.042857142857143	4.9922165675556E-5	0.026196494691128	ENSMUSG00000024650;ENSMUSG00000029054;ENSMUSG00000030108;ENSMUSG00000031075;ENSMUSG00000038115;ENSMUSG00000070570	Slc22a6;Gabrd;Slc6a13;Ano1;Ano2;Slc17a7
6	GO:0015276	MF	ligand-gated monoatomic ion channel activity	6/ 202	141/ 43839	0.042553191489362	5.1942818290406E-5	0.026196494691128	ENSMUSG00000029054;ENSMUSG00000032303;ENSMUSG00000035200;ENSMUSG00000056494;ENSMUSG00000070570;ENSMUSG00000079436	Gabrd;Chrna3;Chrnb4;Cngb3;Slc17a7;Kcnj13
101	GO:0065007	BP	biological regulation	101/ 202	15793/ 43839	0.0063952383967581	4.8896411956148E-5	0.027679280880136	ENSMUSG00000000126;ENSMUSG00000000303;ENSMUSG00000001444;ENSMUSG00000001504;ENSMUSG00000003283;ENSMUSG00000004885;ENSMUSG00000005994;ENSMUSG00000009246;ENSMUSG00000009628;ENSMUSG00000010825;ENSMUSG00000015812;ENSMUSG00000016763;ENSMUSG00000019230;ENSMUSG00000020431;ENSMUSG00000021175;ENSMUSG00000021948;ENSMUSG00000022061;ENSMUSG00000022766;ENSMUSG00000024985;ENSMUSG00000024987;ENSMUSG00000025432;…	Wnt9a;Cdh1;Tbx21;Irx2;Hck;Crabp2;Tyrp1;Trpm5;Tex15;Grid2ip;Gnrh1;Scube1;Lhx9;Adcy1;Cdca7l;Prkcd;Nkx3-1;Serpind1;Tcf7l2;Cyp26a1;Avil;Ecrg4;Serpinb8;Tbx19;Prkcq;Cytip;Prom2;Necab3;Shox2;Npr1;Gabrd;Slc30a3;Alb;Pf4;Prok2;Atp2a1;Crym;Ano1;Comp;Apoa4;Chrna3;Mlip;Eomes;Vipr1;Cck;Vav3;Neurod1;Dpp4;Chrnb4;Ror1;Ptprq;H2-Aa;Tulp1;Neurod2;Ptpn3;F13a1;Igfbp2;Tph1;Alx4;Plekhg1;Ramp3;Syt15;Gpr151;Wfikkn2;Kcng4;…
6	GO:0022834	MF	ligand-gated channel activity	6/ 202	146/ 43839	0.041095890410959	6.3050324482524E-5	0.028618542282618	ENSMUSG00000029054;ENSMUSG00000032303;ENSMUSG00000035200;ENSMUSG00000056494;ENSMUSG00000070570;ENSMUSG00000079436	Gabrd;Chrna3;Chrnb4;Cngb3;Slc17a7;Kcnj13
6	GO:0006937	BP	regulation of muscle contraction	6/ 202	142/ 43839	0.042253521126761	5.4028363098827E-5	0.029408053637485	ENSMUSG00000030069;ENSMUSG00000030730;ENSMUSG00000032303;ENSMUSG00000035200;ENSMUSG00000061878;ENSMUSG00000064179	Prok2;Atp2a1;Chrna3;Chrnb4;Sphk1;Tnnt1
3	GO:0042165	MF	neurotransmitter binding	3/ 202	18/ 43839	0.16666666666667	7.4736102043773E-5	0.030838833379699	ENSMUSG00000030108;ENSMUSG00000032303;ENSMUSG00000035200	Slc6a13;Chrna3;Chrnb4
2	GO:0060084	BP	synaptic transmission involved in micturition	2/ 202	3/ 43839	0.66666666666667	6.3187963695712E-5	0.030851529138147	ENSMUSG00000032303;ENSMUSG00000035200	Chrna3;Chrnb4
5	GO:0035108	BP	limb morphogenesis	5/ 202	90/ 43839	0.055555555555556	6.3220346594564E-5	0.030851529138147	ENSMUSG00000000126;ENSMUSG00000004885;ENSMUSG00000027833;ENSMUSG00000040310;ENSMUSG00000048387	Wnt9a;Crabp2;Shox2;Alx4;Osr1
5	GO:0035107	BP	appendage morphogenesis	5/ 202	90/ 43839	0.055555555555556	6.3220346594564E-5	0.030851529138147	ENSMUSG00000000126;ENSMUSG00000004885;ENSMUSG00000027833;ENSMUSG00000040310;ENSMUSG00000048387	Wnt9a;Crabp2;Shox2;Alx4;Osr1
7	GO:0090257	BP	regulation of muscle system process	7/ 202	214/ 43839	0.032710280373832	6.5676847278911E-5	0.030981958089705	ENSMUSG00000030069;ENSMUSG00000030730;ENSMUSG00000032303;ENSMUSG00000032355;ENSMUSG00000035200;ENSMUSG00000061878;ENSMUSG00000064179	Prok2;Atp2a1;Chrna3;Mlip;Chrnb4;Sphk1;Tnnt1
57	GO:0050896	BP	response to stimulus	57/ 202	7450/ 43839	0.0076510067114094	6.8081989034957E-5	0.031080526091055	ENSMUSG00000000303;ENSMUSG00000001444;ENSMUSG00000003283;ENSMUSG00000009628;ENSMUSG00000015812;ENSMUSG00000020431;ENSMUSG00000021948;ENSMUSG00000022468;ENSMUSG00000024650;ENSMUSG00000024987;ENSMUSG00000026051;ENSMUSG00000026712;ENSMUSG00000026778;ENSMUSG00000029151;ENSMUSG00000029368;ENSMUSG00000029373;ENSMUSG00000030730;ENSMUSG00000031075;ENSMUSG00000031849;ENSMUSG00000032080;ENSMUSG00000032303;…	Cdh1;Tbx21;Hck;Tex15;Gnrh1;Adcy1;Prkcd;Endou;Slc22a6;Cyp26a1;Ecrg4;Mrc1;Prkcq;Slc30a3;Alb;Pf4;Atp2a1;Ano1;Comp;Apoa4;Chrna3;Eomes;Cck;Vav3;Neurod1;Dpp4;Chrnb4;Ptprq;H2-Aa;Tulp1;Neurod2;Igfbp2;Tph1;Ramp3;Syt15;Gpx2;Pou4f1;Osr1;Gm9843;Rtn4rl2;Rgs9bp;Cngb3;Musk;Eno1b;Ptk2b;H2-Eb1;Cdh3;Sphk1;Gng8;Mas1;H2-Q1;Gm15542;Gm49320;Gm5173;Gm48632;Gm8983;Gm57050
3	GO:0016342	CC	catenin complex	3/ 202	28/ 43839	0.10714285714286	0.0002900237188871	0.033842142697644	ENSMUSG00000000303;ENSMUSG00000039155;ENSMUSG00000061048	Cdh1;Cdh26;Cdh3
8	GO:0062023	CC	collagen-containing extracellular matrix	8/ 202	364/ 43839	0.021978021978022	0.0003097678439163	0.033933782770377	ENSMUSG00000029368;ENSMUSG00000029373;ENSMUSG00000030359;ENSMUSG00000031849;ENSMUSG00000039109;ENSMUSG00000041534;ENSMUSG00000048368;ENSMUSG00000106247	Alb;Pf4;Pzp;Comp;F13a1;Rbp3;Omd;Gm43720
8	GO:0043235	CC	receptor complex	8/ 202	367/ 43839	0.021798365122616	0.0003271601981075	0.033933782770377	ENSMUSG00000027931;ENSMUSG00000029054;ENSMUSG00000032303;ENSMUSG00000032528;ENSMUSG00000035200;ENSMUSG00000035305;ENSMUSG00000041046;ENSMUSG00000057280	Npr1;Gabrd;Chrna3;Vipr1;Chrnb4;Ror1;Ramp3;Musk
10	GO:0005216	MF	monoatomic ion channel activity	10/ 202	488/ 43839	0.020491803278689	9.9083443476615E-5	0.035125364905749	ENSMUSG00000009246;ENSMUSG00000029054;ENSMUSG00000031075;ENSMUSG00000032303;ENSMUSG00000035200;ENSMUSG00000038115;ENSMUSG00000045246;ENSMUSG00000056494;ENSMUSG00000070570;ENSMUSG00000079436	Trpm5;Gabrd;Ano1;Chrna3;Chrnb4;Ano2;Kcng4;Cngb3;Slc17a7;Kcnj13
19	GO:0005215	MF	transporter activity	19/ 202	1537/ 43839	0.012361743656474	0.000100601397615	0.035125364905749	ENSMUSG00000009246;ENSMUSG00000024650;ENSMUSG00000029054;ENSMUSG00000029151;ENSMUSG00000029843;ENSMUSG00000030108;ENSMUSG00000030730;ENSMUSG00000031075;ENSMUSG00000032080;ENSMUSG00000032303;ENSMUSG00000034224;ENSMUSG00000035200;ENSMUSG00000038115;ENSMUSG00000045246;ENSMUSG00000056494;ENSMUSG00000070570;ENSMUSG00000079436;ENSMUSG00000083563;ENSMUSG00000093954	Trpm5;Slc22a6;Gabrd;Slc30a3;Slc13a4;Slc6a13;Atp2a1;Ano1;Apoa4;Chrna3;Slc38a8;Chrnb4;Ano2;Kcng4;Cngb3;Slc17a7;Kcnj13;Gm13340;Gm16867
18	GO:0022857	MF	transmembrane transporter activity	18/ 202	1419/ 43839	0.012684989429175	0.0001119788868019	0.035324133744843	ENSMUSG00000009246;ENSMUSG00000024650;ENSMUSG00000029054;ENSMUSG00000029151;ENSMUSG00000029843;ENSMUSG00000030108;ENSMUSG00000030730;ENSMUSG00000031075;ENSMUSG00000032303;ENSMUSG00000034224;ENSMUSG00000035200;ENSMUSG00000038115;ENSMUSG00000045246;ENSMUSG00000056494;ENSMUSG00000070570;ENSMUSG00000079436;ENSMUSG00000083563;ENSMUSG00000093954	Trpm5;Slc22a6;Gabrd;Slc30a3;Slc13a4;Slc6a13;Atp2a1;Ano1;Chrna3;Slc38a8;Chrnb4;Ano2;Kcng4;Cngb3;Slc17a7;Kcnj13;Gm13340;Gm16867
14	GO:0008289	MF	lipid binding	14/ 202	934/ 43839	0.014989293361884	0.0001226076927822	0.035324133744843	ENSMUSG00000004885;ENSMUSG00000010080;ENSMUSG00000013611;ENSMUSG00000024987;ENSMUSG00000027376;ENSMUSG00000029368;ENSMUSG00000031849;ENSMUSG00000032080;ENSMUSG00000037446;ENSMUSG00000041479;ENSMUSG00000041534;ENSMUSG00000057346;ENSMUSG00000061462;ENSMUSG00000061878	Crabp2;Epn3;Snx31;Cyp26a1;Prom2;Alb;Comp;Apoa4;Tulp1;Syt15;Rbp3;Apol9a;Obscn;Sphk1
11	GO:1901702	MF	salt transmembrane transporter activity	11/ 202	603/ 43839	0.018242122719735	0.0001245177660095	0.035324133744843	ENSMUSG00000009246;ENSMUSG00000029054;ENSMUSG00000029151;ENSMUSG00000029843;ENSMUSG00000030108;ENSMUSG00000030730;ENSMUSG00000031075;ENSMUSG00000038115;ENSMUSG00000045246;ENSMUSG00000070570;ENSMUSG00000079436	Trpm5;Gabrd;Slc30a3;Slc13a4;Slc6a13;Atp2a1;Ano1;Ano2;Kcng4;Slc17a7;Kcnj13
13	GO:0055085	BP	transmembrane transport	13/ 202	805/ 43839	0.016149068322981	0.0001035130111275	0.04221688614409	ENSMUSG00000009246;ENSMUSG00000021948;ENSMUSG00000027994;ENSMUSG00000029054;ENSMUSG00000029151;ENSMUSG00000030730;ENSMUSG00000032303;ENSMUSG00000034224;ENSMUSG00000035200;ENSMUSG00000045246;ENSMUSG00000070570;ENSMUSG00000079436;ENSMUSG00000093954	Trpm5;Prkcd;Mcub;Gabrd;Slc30a3;Atp2a1;Chrna3;Slc38a8;Chrnb4;Kcng4;Slc17a7;Kcnj13;Gm16867
3	GO:0010226	BP	response to lithium ion	3/ 202	20/ 43839	0.15	0.0001037032758099	0.04221688614409	ENSMUSG00000000303;ENSMUSG00000020431;ENSMUSG00000039323	Cdh1;Adcy1;Igfbp2
3	GO:0002504	BP	antigen processing and presentation of peptide or polysaccharide antigen via MHC class II	3/ 202	20/ 43839	0.15	0.0001037032758099	0.04221688614409	ENSMUSG00000024610;ENSMUSG00000036594;ENSMUSG00000060586	Cd74;H2-Aa;H2-Eb1
9	GO:0048598	BP	embryonic morphogenesis	9/ 202	398/ 43839	0.022613065326633	0.0001059428685958	0.04221688614409	ENSMUSG00000000126;ENSMUSG00000004885;ENSMUSG00000027833;ENSMUSG00000032446;ENSMUSG00000034701;ENSMUSG00000035916;ENSMUSG00000040310;ENSMUSG00000048387;ENSMUSG00000108852	Wnt9a;Crabp2;Shox2;Eomes;Neurod1;Ptprq;Alx4;Osr1;Gm44911
34	GO:0010646	BP	regulation of cell communication	34/ 202	3704/ 43839	0.0091792656587473	0.0001073917397673	0.04221688614409	ENSMUSG00000000126;ENSMUSG00000000303;ENSMUSG00000004885;ENSMUSG00000010825;ENSMUSG00000016763;ENSMUSG00000020431;ENSMUSG00000021948;ENSMUSG00000026778;ENSMUSG00000027833;ENSMUSG00000027931;ENSMUSG00000029373;ENSMUSG00000031075;ENSMUSG00000032303;ENSMUSG00000033721;ENSMUSG00000034701;ENSMUSG00000035200;ENSMUSG00000035305;ENSMUSG00000038255;ENSMUSG00000039323;ENSMUSG00000040624;ENSMUSG00000041046;…	Wnt9a;Cdh1;Crabp2;Grid2ip;Scube1;Adcy1;Prkcd;Prkcq;Shox2;Npr1;Pf4;Ano1;Chrna3;Vav3;Neurod1;Chrnb4;Ror1;Neurod2;Igfbp2;Plekhg1;Ramp3;Wfikkn2;Tafa4;Fgfbp1;Rgs9bp;Musk;Nfam1;Cdh3;Obscn;Sphk1;Gm15542;Gm43720;Gm49320;Gm5173
5	GO:0015108	MF	chloride transmembrane transporter activity	5/ 202	112/ 43839	0.044642857142857	0.0001778172736401	0.044744526690939	ENSMUSG00000029054;ENSMUSG00000030108;ENSMUSG00000031075;ENSMUSG00000038115;ENSMUSG00000070570	Gabrd;Slc6a13;Ano1;Ano2;Slc17a7
10	GO:0022803	MF	passive transmembrane transporter activity	10/ 202	528/ 43839	0.018939393939394	0.0001872980848486	0.044744526690939	ENSMUSG00000009246;ENSMUSG00000029054;ENSMUSG00000031075;ENSMUSG00000032303;ENSMUSG00000035200;ENSMUSG00000038115;ENSMUSG00000045246;ENSMUSG00000056494;ENSMUSG00000070570;ENSMUSG00000079436	Trpm5;Gabrd;Ano1;Chrna3;Chrnb4;Ano2;Kcng4;Cngb3;Slc17a7;Kcnj13
10	GO:0015267	MF	channel activity	10/ 202	528/ 43839	0.018939393939394	0.0001872980848486	0.044744526690939	ENSMUSG00000009246;ENSMUSG00000029054;ENSMUSG00000031075;ENSMUSG00000032303;ENSMUSG00000035200;ENSMUSG00000038115;ENSMUSG00000045246;ENSMUSG00000056494;ENSMUSG00000070570;ENSMUSG00000079436	Trpm5;Gabrd;Ano1;Chrna3;Chrnb4;Ano2;Kcng4;Cngb3;Slc17a7;Kcnj13
4	GO:0006940	BP	regulation of smooth muscle contraction	4/ 202	55/ 43839	0.072727272727273	0.0001241537643467	0.044854722790012	ENSMUSG00000030069;ENSMUSG00000032303;ENSMUSG00000035200;ENSMUSG00000061878	Prok2;Chrna3;Chrnb4;Sphk1
2	GO:0010002	BP	cardioblast differentiation	2/ 202	4/ 43839	0.5	0.0001259916860974	0.044854722790012	ENSMUSG00000032446;ENSMUSG00000115293	Eomes;Eef1ece2
2	GO:0072268	BP	pattern specification involved in metanephros development	2/ 202	4/ 43839	0.5	0.0001259916860974	0.044854722790012	ENSMUSG00000001504;ENSMUSG00000048387	Irx2;Osr1
20	GO:0008283	BP	cell population proliferation	20/ 202	1699/ 43839	0.011771630370806	0.0001267798835217	0.044854722790012	ENSMUSG00000000303;ENSMUSG00000019230;ENSMUSG00000020431;ENSMUSG00000021848;ENSMUSG00000021948;ENSMUSG00000024610;ENSMUSG00000025432;ENSMUSG00000030069;ENSMUSG00000031849;ENSMUSG00000032128;ENSMUSG00000032532;ENSMUSG00000033721;ENSMUSG00000037446;ENSMUSG00000048349;ENSMUSG00000048387;ENSMUSG00000050896;ENSMUSG00000064201;ENSMUSG00000108852;ENSMUSG00000113200;ENSMUSG00000117789	Cdh1;Lhx9;Adcy1;Otx2;Prkcd;Cd74;Avil;Prok2;Comp;Robo3;Cck;Vav3;Tulp1;Pou4f1;Osr1;Rtn4rl2;Krt2;Gm44911;Gm48632;Gm50388
9	GO:0031012	CC	extracellular matrix	9/ 202	488/ 43839	0.01844262295082	0.0004740190298807	0.044903009217758	ENSMUSG00000029368;ENSMUSG00000029373;ENSMUSG00000030359;ENSMUSG00000031849;ENSMUSG00000039109;ENSMUSG00000041534;ENSMUSG00000048368;ENSMUSG00000050896;ENSMUSG00000106247	Alb;Pf4;Pzp;Comp;F13a1;Rbp3;Omd;Rtn4rl2;Gm43720
9	GO:0030312	CC	external encapsulating structure	9/ 202	489/ 43839	0.01840490797546	0.0004810177741591	0.044903009217758	ENSMUSG00000029368;ENSMUSG00000029373;ENSMUSG00000030359;ENSMUSG00000031849;ENSMUSG00000039109;ENSMUSG00000041534;ENSMUSG00000048368;ENSMUSG00000050896;ENSMUSG00000106247	Alb;Pf4;Pzp;Comp;F13a1;Rbp3;Omd;Rtn4rl2;Gm43720
36	GO:0051234	BP	establishment of localization	36/ 202	4069/ 43839	0.0088473826492996	0.0001329304735213	0.045883708811578	ENSMUSG00000003283;ENSMUSG00000009246;ENSMUSG00000013611;ENSMUSG00000021281;ENSMUSG00000021948;ENSMUSG00000024650;ENSMUSG00000026712;ENSMUSG00000027994;ENSMUSG00000029054;ENSMUSG00000029151;ENSMUSG00000029843;ENSMUSG00000030108;ENSMUSG00000030730;ENSMUSG00000030905;ENSMUSG00000031849;ENSMUSG00000032080;ENSMUSG00000032303;ENSMUSG00000034224;ENSMUSG00000034701;ENSMUSG00000035000;ENSMUSG00000035200;…	Hck;Trpm5;Snx31;Tnfaip2;Prkcd;Slc22a6;Mrc1;Mcub;Gabrd;Slc30a3;Slc13a4;Slc6a13;Atp2a1;Crym;Comp;Apoa4;Chrna3;Slc38a8;Neurod1;Dpp4;Chrnb4;Tulp1;Ano2;Ramp3;Syt15;Kcng4;Tafa4;Cngb3;Apol9a;Ttr;Slc17a7;Kcnj13;Dynlt1-ps1;Gm16867;Gm29773;Gm48632
12	GO:0046982	MF	protein heterodimerization activity	12/ 202	750/ 43839	0.016	0.0002078827412055	0.0471789881166	ENSMUSG00000005994;ENSMUSG00000016763;ENSMUSG00000032303;ENSMUSG00000034701;ENSMUSG00000035200;ENSMUSG00000036594;ENSMUSG00000038115;ENSMUSG00000038255;ENSMUSG00000040310;ENSMUSG00000059040;ENSMUSG00000061808;ENSMUSG00000079507	Tyrp1;Scube1;Chrna3;Neurod1;Chrnb4;H2-Aa;Ano2;Neurod2;Alx4;Eno1b;Ttr;H2-Q1
35	GO:0006810	BP	transport	35/ 202	3880/ 43839	0.009020618556701	0.0001471223349532	0.048938440003345	ENSMUSG00000003283;ENSMUSG00000009246;ENSMUSG00000013611;ENSMUSG00000021281;ENSMUSG00000021948;ENSMUSG00000024650;ENSMUSG00000026712;ENSMUSG00000027994;ENSMUSG00000029054;ENSMUSG00000029151;ENSMUSG00000029843;ENSMUSG00000030108;ENSMUSG00000030730;ENSMUSG00000030905;ENSMUSG00000031849;ENSMUSG00000032080;ENSMUSG00000032303;ENSMUSG00000034224;ENSMUSG00000034701;ENSMUSG00000035200;ENSMUSG00000037446;…	Hck;Trpm5;Snx31;Tnfaip2;Prkcd;Slc22a6;Mrc1;Mcub;Gabrd;Slc30a3;Slc13a4;Slc6a13;Atp2a1;Crym;Comp;Apoa4;Chrna3;Slc38a8;Neurod1;Chrnb4;Tulp1;Ano2;Ramp3;Syt15;Kcng4;Tafa4;Cngb3;Apol9a;Ttr;Slc17a7;Kcnj13;Dynlt1-ps1;Gm16867;Gm29773;Gm48632
18	GO:0008284	BP	positive regulation of cell population proliferation	18/ 202	1452/ 43839	0.012396694214876	0.0001486965036845	0.048938440003345	ENSMUSG00000003283;ENSMUSG00000004885;ENSMUSG00000021175;ENSMUSG00000025432;ENSMUSG00000026778;ENSMUSG00000027376;ENSMUSG00000027833;ENSMUSG00000030069;ENSMUSG00000031849;ENSMUSG00000032532;ENSMUSG00000033721;ENSMUSG00000035000;ENSMUSG00000039323;ENSMUSG00000048373;ENSMUSG00000048387;ENSMUSG00000061048;ENSMUSG00000061878;ENSMUSG00000068037	Hck;Crabp2;Cdca7l;Avil;Prkcq;Prom2;Shox2;Prok2;Comp;Cck;Vav3;Dpp4;Igfbp2;Fgfbp1;Osr1;Cdh3;Sphk1;Mas1
6	GO:0019898	CC	extrinsic component of membrane	6/ 202	221/ 43839	0.027149321266968	0.0005912617287554	0.052565983218398	ENSMUSG00000003283;ENSMUSG00000010080;ENSMUSG00000016763;ENSMUSG00000041479;ENSMUSG00000048387;ENSMUSG00000059040	Hck;Epn3;Scube1;Syt15;Osr1;Eno1b
168	GO:0110165	CC	cellular anatomical entity	168/ 202	31904/ 43839	0.0052657973921765	0.0006244303616044	0.052991431141615	ENSMUSG00000000126;ENSMUSG00000000303;ENSMUSG00000001444;ENSMUSG00000001504;ENSMUSG00000003283;ENSMUSG00000004885;ENSMUSG00000005994;ENSMUSG00000009246;ENSMUSG00000009628;ENSMUSG00000010080;ENSMUSG00000010825;ENSMUSG00000013611;ENSMUSG00000015812;ENSMUSG00000016763;ENSMUSG00000019230;ENSMUSG00000020431;ENSMUSG00000021175;ENSMUSG00000021848;ENSMUSG00000021948;ENSMUSG00000022061;ENSMUSG00000022468;…	Wnt9a;Cdh1;Tbx21;Irx2;Hck;Crabp2;Tyrp1;Trpm5;Tex15;Epn3;Grid2ip;Snx31;Gnrh1;Scube1;Lhx9;Adcy1;Cdca7l;Otx2;Prkcd;Nkx3-1;Endou;Serpind1;Cd74;Slc22a6;Tcf7l2;Cbr2;Avil;Tktl2;Ecrg4;Serpinb8;Tbx19;Nphs2;Mrc1;Prkcq;Cytip;Adra1d;Prom2;Necab3;Shox2;Npr1;Mcub;Gabrd;Slc30a3;Alb;Pf4;Slc13a4;Prok2;Gxylt2;Slc6a13;Pzp;Atp2a1;Lyve1;Crym;Ano1;Comp;Apoa4;Mpzl2;Chrna3;Mlip;Car12;Eomes;Vipr1;Cck;Mctp2;Loxhd1;Clec18a…
3	GO:0042611	CC	MHC protein complex	3/ 202	37/ 43839	0.081081081081081	0.0006672094797671	0.054160004292401	ENSMUSG00000036594;ENSMUSG00000060586;ENSMUSG00000079507	H2-Aa;H2-Eb1;H2-Q1
5	GO:0048562	BP	embryonic organ morphogenesis	5/ 202	111/ 43839	0.045045045045045	0.0001705113205215	0.054842641091373	ENSMUSG00000000126;ENSMUSG00000027833;ENSMUSG00000034701;ENSMUSG00000040310;ENSMUSG00000048387	Wnt9a;Shox2;Neurod1;Alx4;Osr1
12	GO:0042327	BP	positive regulation of phosphorylation	12/ 202	736/ 43839	0.016304347826087	0.0001750274376481	0.055044184391031	ENSMUSG00000021948;ENSMUSG00000027376;ENSMUSG00000032303;ENSMUSG00000032532;ENSMUSG00000033721;ENSMUSG00000041046;ENSMUSG00000057280;ENSMUSG00000059456;ENSMUSG00000061878;ENSMUSG00000068037;ENSMUSG00000109061;ENSMUSG00000113200	Prkcd;Prom2;Chrna3;Cck;Vav3;Ramp3;Musk;Ptk2b;Sphk1;Mas1;Gm49320;Gm48632
46	GO:0043169	MF	cation binding	46/ 202	5895/ 43839	0.0078032230703986	0.0002674243083074	0.057801854067021	ENSMUSG00000000303;ENSMUSG00000005994;ENSMUSG00000016763;ENSMUSG00000019230;ENSMUSG00000020431;ENSMUSG00000021948;ENSMUSG00000022468;ENSMUSG00000024987;ENSMUSG00000026778;ENSMUSG00000027489;ENSMUSG00000028862;ENSMUSG00000029368;ENSMUSG00000030730;ENSMUSG00000031849;ENSMUSG00000032080;ENSMUSG00000032303;ENSMUSG00000032373;ENSMUSG00000032776;ENSMUSG00000033721;ENSMUSG00000034774;ENSMUSG00000035200;…	Cdh1;Tyrp1;Scube1;Lhx9;Adcy1;Prkcd;Endou;Cyp26a1;Prkcq;Necab3;Map3k6;Alb;Atp2a1;Comp;Apoa4;Chrna3;Car12;Mctp2;Vav3;Dsg1c;Chrnb4;Zic4;F13a1;Cdh26;Tph1;Syt15;Osr1;Htr5b;Musk;Eno1b;Cdh3;Obscn;Sphk1;Tnnt1;Aox3;Rslcan18;Gm15542;Gm13340;4930511M06Rik;Gm20463;Pla2g4b;Gm49320;Gm48275;Eef1ece2;Gm50388;Gm50210
15	GO:0098590	CC	plasma membrane region	15/ 202	1251/ 43839	0.011990407673861	0.0007477336697846	0.058167448395334	ENSMUSG00000003283;ENSMUSG00000010080;ENSMUSG00000010825;ENSMUSG00000024650;ENSMUSG00000026051;ENSMUSG00000027376;ENSMUSG00000031075;ENSMUSG00000032303;ENSMUSG00000035000;ENSMUSG00000035200;ENSMUSG00000039323;ENSMUSG00000057280;ENSMUSG00000059040;ENSMUSG00000059213;ENSMUSG00000061878	Hck;Epn3;Grid2ip;Slc22a6;Ecrg4;Prom2;Ano1;Chrna3;Dpp4;Chrnb4;Igfbp2;Musk;Eno1b;Ddn;Sphk1
8	GO:1902074	BP	response to salt	8/ 202	342/ 43839	0.023391812865497	0.0002039181722697	0.061722745458084	ENSMUSG00000000303;ENSMUSG00000015812;ENSMUSG00000020431;ENSMUSG00000024650;ENSMUSG00000032303;ENSMUSG00000038255;ENSMUSG00000039323;ENSMUSG00000041479	Cdh1;Gnrh1;Adcy1;Slc22a6;Chrna3;Neurod2;Igfbp2;Syt15
96	GO:0050789	BP	regulation of biological process	96/ 202	15290/ 43839	0.0062786134728581	0.0002064854479583	0.061722745458084	ENSMUSG00000000126;ENSMUSG00000000303;ENSMUSG00000001444;ENSMUSG00000001504;ENSMUSG00000003283;ENSMUSG00000004885;ENSMUSG00000005994;ENSMUSG00000009246;ENSMUSG00000009628;ENSMUSG00000010825;ENSMUSG00000015812;ENSMUSG00000016763;ENSMUSG00000019230;ENSMUSG00000020431;ENSMUSG00000021175;ENSMUSG00000021948;ENSMUSG00000022061;ENSMUSG00000022766;ENSMUSG00000024985;ENSMUSG00000025432;ENSMUSG00000026051;…	Wnt9a;Cdh1;Tbx21;Irx2;Hck;Crabp2;Tyrp1;Trpm5;Tex15;Grid2ip;Gnrh1;Scube1;Lhx9;Adcy1;Cdca7l;Prkcd;Nkx3-1;Serpind1;Tcf7l2;Avil;Ecrg4;Serpinb8;Tbx19;Prkcq;Cytip;Prom2;Necab3;Shox2;Npr1;Gabrd;Slc30a3;Alb;Pf4;Prok2;Atp2a1;Crym;Ano1;Comp;Apoa4;Chrna3;Mlip;Eomes;Vipr1;Cck;Vav3;Neurod1;Dpp4;Chrnb4;Ror1;Ptprq;H2-Aa;Tulp1;Neurod2;Ptpn3;Igfbp2;Tph1;Alx4;Plekhg1;Ramp3;Syt15;Gpr151;Wfikkn2;Kcng4;Tafa4;Pou4f1;O…
2	GO:0070327	BP	thyroid hormone transport	2/ 202	5/ 43839	0.4	0.0002093479212823	0.061722745458084	ENSMUSG00000030905;ENSMUSG00000061808	Crym;Ttr
29	GO:0065008	BP	regulation of biological quality	29/ 202	3046/ 43839	0.0095206828627708	0.0002245443908709	0.064852086114415	ENSMUSG00000003283;ENSMUSG00000004885;ENSMUSG00000010825;ENSMUSG00000020431;ENSMUSG00000021948;ENSMUSG00000022766;ENSMUSG00000024987;ENSMUSG00000025432;ENSMUSG00000027931;ENSMUSG00000029054;ENSMUSG00000030905;ENSMUSG00000031075;ENSMUSG00000031849;ENSMUSG00000032303;ENSMUSG00000032532;ENSMUSG00000033721;ENSMUSG00000034701;ENSMUSG00000035200;ENSMUSG00000038255;ENSMUSG00000038764;ENSMUSG00000039109;…	Hck;Crabp2;Grid2ip;Adcy1;Prkcd;Serpind1;Cyp26a1;Avil;Npr1;Gabrd;Crym;Ano1;Comp;Chrna3;Cck;Vav3;Neurod1;Chrnb4;Neurod2;Ptpn3;F13a1;Tafa4;Musk;Ttr;Sphk1;Slc17a7;Gm5173;Gm48632;Eef1ece2
23	GO:0030154	BP	cell differentiation	23/ 202	2184/ 43839	0.010531135531136	0.0002333781965822	0.064973733214908	ENSMUSG00000000126;ENSMUSG00000001444;ENSMUSG00000003283;ENSMUSG00000005994;ENSMUSG00000009628;ENSMUSG00000019230;ENSMUSG00000021281;ENSMUSG00000021848;ENSMUSG00000025128;ENSMUSG00000027833;ENSMUSG00000030069;ENSMUSG00000032446;ENSMUSG00000034701;ENSMUSG00000035916;ENSMUSG00000048349;ENSMUSG00000048387;ENSMUSG00000057280;ENSMUSG00000058099;ENSMUSG00000061462;ENSMUSG00000076609;ENSMUSG00000106086;…	Wnt9a;Tbx21;Hck;Tyrp1;Tex15;Lhx9;Tnfaip2;Otx2;Bhlhe22;Shox2;Prok2;Eomes;Neurod1;Ptprq;Pou4f1;Osr1;Musk;Nfam1;Obscn;Igkc;Lef1os1;Gm29773;Eef1ece2
10	GO:0048731	BP	system development	10/ 202	543/ 43839	0.01841620626151	0.0002341478514669	0.064973733214908	ENSMUSG00000009628;ENSMUSG00000025432;ENSMUSG00000026051;ENSMUSG00000031849;ENSMUSG00000032303;ENSMUSG00000036972;ENSMUSG00000044177;ENSMUSG00000048349;ENSMUSG00000048387;ENSMUSG00000063594	Tex15;Avil;Ecrg4;Comp;Chrna3;Zic4;Wfikkn2;Pou4f1;Osr1;Gng8
9	GO:0046873	MF	metal ion transmembrane transporter activity	9/ 202	470/ 43839	0.019148936170213	0.0003616660204549	0.074618275765681	ENSMUSG00000009246;ENSMUSG00000029151;ENSMUSG00000029843;ENSMUSG00000030108;ENSMUSG00000030730;ENSMUSG00000045246;ENSMUSG00000070570;ENSMUSG00000079436;ENSMUSG00000093954	Trpm5;Slc30a3;Slc13a4;Slc6a13;Atp2a1;Kcng4;Slc17a7;Kcnj13;Gm16867
8	GO:0022407	BP	regulation of cell-cell adhesion	8/ 202	358/ 43839	0.022346368715084	0.0002772452400229	0.075453358400101	ENSMUSG00000000303;ENSMUSG00000001444;ENSMUSG00000015812;ENSMUSG00000021948;ENSMUSG00000026778;ENSMUSG00000035000;ENSMUSG00000036594;ENSMUSG00000039323	Cdh1;Tbx21;Gnrh1;Prkcd;Prkcq;Dpp4;H2-Aa;Igfbp2
18	GO:0009653	BP	anatomical structure morphogenesis	18/ 202	1539/ 43839	0.011695906432749	0.0003005301255121	0.079741206899518	ENSMUSG00000000126;ENSMUSG00000004885;ENSMUSG00000019230;ENSMUSG00000020431;ENSMUSG00000022061;ENSMUSG00000027833;ENSMUSG00000031849;ENSMUSG00000032446;ENSMUSG00000032532;ENSMUSG00000034701;ENSMUSG00000035916;ENSMUSG00000039155;ENSMUSG00000040310;ENSMUSG00000048349;ENSMUSG00000048387;ENSMUSG00000061048;ENSMUSG00000108852;ENSMUSG00000113200	Wnt9a;Crabp2;Lhx9;Adcy1;Nkx3-1;Shox2;Comp;Eomes;Cck;Neurod1;Ptprq;Cdh26;Alx4;Pou4f1;Osr1;Cdh3;Gm44911;Gm48632
33	GO:0023051	BP	regulation of signaling	33/ 202	3712/ 43839	0.0088900862068966	0.0003042697267222	0.079741206899518	ENSMUSG00000000126;ENSMUSG00000000303;ENSMUSG00000004885;ENSMUSG00000010825;ENSMUSG00000016763;ENSMUSG00000020431;ENSMUSG00000021948;ENSMUSG00000026778;ENSMUSG00000027833;ENSMUSG00000027931;ENSMUSG00000029373;ENSMUSG00000031075;ENSMUSG00000032303;ENSMUSG00000033721;ENSMUSG00000034701;ENSMUSG00000035305;ENSMUSG00000038255;ENSMUSG00000039323;ENSMUSG00000040624;ENSMUSG00000041046;ENSMUSG00000044177;…	Wnt9a;Cdh1;Crabp2;Grid2ip;Scube1;Adcy1;Prkcd;Prkcq;Shox2;Npr1;Pf4;Ano1;Chrna3;Vav3;Neurod1;Ror1;Neurod2;Igfbp2;Plekhg1;Ramp3;Wfikkn2;Tafa4;Fgfbp1;Rgs9bp;Musk;Nfam1;Cdh3;Obscn;Sphk1;Gm15542;Gm43720;Gm49320;Gm5173
2	GO:0072081	BP	specification of nephron tubule identity	2/ 202	6/ 43839	0.33333333333333	0.000313067806704	0.080555192735925	ENSMUSG00000001504;ENSMUSG00000048387	Irx2;Osr1
18	GO:0050790	BP	regulation of catalytic activity	18/ 202	1552/ 43839	0.01159793814433	0.0003321306566704	0.083934161664296	ENSMUSG00000000126;ENSMUSG00000020431;ENSMUSG00000021948;ENSMUSG00000022061;ENSMUSG00000022766;ENSMUSG00000026315;ENSMUSG00000026778;ENSMUSG00000027376;ENSMUSG00000032080;ENSMUSG00000032303;ENSMUSG00000032532;ENSMUSG00000033721;ENSMUSG00000059456;ENSMUSG00000061048;ENSMUSG00000068037;ENSMUSG00000083396;ENSMUSG00000109061;ENSMUSG00000113200	Wnt9a;Adcy1;Prkcd;Nkx3-1;Serpind1;Serpinb8;Prkcq;Prom2;Apoa4;Chrna3;Cck;Vav3;Ptk2b;Cdh3;Mas1;Gm15542;Gm49320;Gm48632
3	GO:0005231	MF	excitatory extracellular ligand-gated monoatomic ion channel activity	3/ 202	32/ 43839	0.09375	0.0004331914909913	0.085489399026512	ENSMUSG00000032303;ENSMUSG00000035200;ENSMUSG00000070570	Chrna3;Chrnb4;Slc17a7
4	GO:0005230	MF	extracellular ligand-gated monoatomic ion channel activity	4/ 202	77/ 43839	0.051948051948052	0.0004552223777735	0.086093932196417	ENSMUSG00000029054;ENSMUSG00000032303;ENSMUSG00000035200;ENSMUSG00000070570	Gabrd;Chrna3;Chrnb4;Slc17a7
14	GO:0051241	BP	negative regulation of multicellular organismal process	14/ 202	1038/ 43839	0.013487475915222	0.0003580086941281	0.088886649812299	ENSMUSG00000000126;ENSMUSG00000001444;ENSMUSG00000015812;ENSMUSG00000021948;ENSMUSG00000029373;ENSMUSG00000030730;ENSMUSG00000032080;ENSMUSG00000032355;ENSMUSG00000032532;ENSMUSG00000036594;ENSMUSG00000040046;ENSMUSG00000048387;ENSMUSG00000061048;ENSMUSG00000064179	Wnt9a;Tbx21;Gnrh1;Prkcd;Pf4;Atp2a1;Apoa4;Mlip;Cck;H2-Aa;Tph1;Osr1;Cdh3;Tnnt1
4	GO:0048704	BP	embryonic skeletal system morphogenesis	4/ 202	73/ 43839	0.054794520547945	0.000371420665062	0.090626642275146	ENSMUSG00000000126;ENSMUSG00000027833;ENSMUSG00000040310;ENSMUSG00000048387	Wnt9a;Shox2;Alx4;Osr1
4	GO:0060021	BP	roof of mouth development	4/ 202	75/ 43839	0.053333333333333	0.000411801765445	0.095137096277709	ENSMUSG00000040310;ENSMUSG00000044177;ENSMUSG00000048387;ENSMUSG00000108852	Alx4;Wfikkn2;Osr1;Gm44911
11	GO:0001934	BP	positive regulation of protein phosphorylation	11/ 202	695/ 43839	0.015827338129496	0.0004171696364483	0.095137096277709	ENSMUSG00000021948;ENSMUSG00000027376;ENSMUSG00000032303;ENSMUSG00000032532;ENSMUSG00000041046;ENSMUSG00000057280;ENSMUSG00000059456;ENSMUSG00000061878;ENSMUSG00000068037;ENSMUSG00000109061;ENSMUSG00000113200	Prkcd;Prom2;Chrna3;Cck;Ramp3;Musk;Ptk2b;Sphk1;Mas1;Gm49320;Gm48632
2	GO:0048023	BP	positive regulation of melanin biosynthetic process	2/ 202	7/ 43839	0.28571428571429	0.0004369637689408	0.095137096277709	ENSMUSG00000005994;ENSMUSG00000061048	Tyrp1;Cdh3
2	GO:0060272	BP	embryonic skeletal joint morphogenesis	2/ 202	7/ 43839	0.28571428571429	0.0004369637689408	0.095137096277709	ENSMUSG00000027833;ENSMUSG00000048387	Shox2;Osr1
2	GO:1900378	BP	positive regulation of secondary metabolite biosynthetic process	2/ 202	7/ 43839	0.28571428571429	0.0004369637689408	0.095137096277709	ENSMUSG00000005994;ENSMUSG00000061048	Tyrp1;Cdh3
12	GO:0045937	BP	positive regulation of phosphate metabolic process	12/ 202	818/ 43839	0.014669926650367	0.000452641406381	0.095608674374692	ENSMUSG00000021948;ENSMUSG00000027376;ENSMUSG00000032303;ENSMUSG00000032532;ENSMUSG00000033721;ENSMUSG00000041046;ENSMUSG00000057280;ENSMUSG00000059456;ENSMUSG00000061878;ENSMUSG00000068037;ENSMUSG00000109061;ENSMUSG00000113200	Prkcd;Prom2;Chrna3;Cck;Vav3;Ramp3;Musk;Ptk2b;Sphk1;Mas1;Gm49320;Gm48632
12	GO:0010562	BP	positive regulation of phosphorus metabolic process	12/ 202	818/ 43839	0.014669926650367	0.000452641406381	0.095608674374692	ENSMUSG00000021948;ENSMUSG00000027376;ENSMUSG00000032303;ENSMUSG00000032532;ENSMUSG00000033721;ENSMUSG00000041046;ENSMUSG00000057280;ENSMUSG00000059456;ENSMUSG00000061878;ENSMUSG00000068037;ENSMUSG00000109061;ENSMUSG00000113200	Prkcd;Prom2;Chrna3;Cck;Vav3;Ramp3;Musk;Ptk2b;Sphk1;Mas1;Gm49320;Gm48632
32	GO:0031325	BP	positive regulation of cellular metabolic process	32/ 202	3654/ 43839	0.0087575259989053	0.0004605155161774	0.095841405660924	ENSMUSG00000000303;ENSMUSG00000001444;ENSMUSG00000005994;ENSMUSG00000019230;ENSMUSG00000021948;ENSMUSG00000026572;ENSMUSG00000026778;ENSMUSG00000027376;ENSMUSG00000027833;ENSMUSG00000029373;ENSMUSG00000032080;ENSMUSG00000032303;ENSMUSG00000032446;ENSMUSG00000032532;ENSMUSG00000033721;ENSMUSG00000034701;ENSMUSG00000038255;ENSMUSG00000040310;ENSMUSG00000041046;ENSMUSG00000048349;ENSMUSG00000048387;…	Cdh1;Tbx21;Tyrp1;Lhx9;Prkcd;Tbx19;Prkcq;Prom2;Shox2;Pf4;Apoa4;Chrna3;Eomes;Cck;Vav3;Neurod1;Neurod2;Alx4;Ramp3;Pou4f1;Osr1;Musk;Nfam1;Ddn;Ptk2b;Cdh3;Sphk1;Mas1;Ascl4;Gm49320;Gm5173;Gm48632
3	GO:0042307	BP	positive regulation of protein import into nucleus	3/ 202	33/ 43839	0.090909090909091	0.0004748982325727	0.097402315758988	ENSMUSG00000000303;ENSMUSG00000021948;ENSMUSG00000026778	Cdh1;Prkcd;Prkcq
13	GO:0043085	BP	positive regulation of catalytic activity	13/ 202	948/ 43839	0.013713080168776	0.0004971856932377	0.10051674186714	ENSMUSG00000020431;ENSMUSG00000021948;ENSMUSG00000022061;ENSMUSG00000026778;ENSMUSG00000032080;ENSMUSG00000032303;ENSMUSG00000032532;ENSMUSG00000033721;ENSMUSG00000059456;ENSMUSG00000061048;ENSMUSG00000068037;ENSMUSG00000109061;ENSMUSG00000113200	Adcy1;Prkcd;Nkx3-1;Prkcq;Apoa4;Chrna3;Cck;Vav3;Ptk2b;Cdh3;Mas1;Gm49320;Gm48632
5	GO:0032147	BP	activation of protein kinase activity	5/ 202	141/ 43839	0.035460992907801	0.0005145526509725	0.10214359544217	ENSMUSG00000021948;ENSMUSG00000032303;ENSMUSG00000059456;ENSMUSG00000068037;ENSMUSG00000109061	Prkcd;Chrna3;Ptk2b;Mas1;Gm49320
14	GO:0030030	BP	cell projection organization	14/ 202	1078/ 43839	0.012987012987013	0.0005196678117464	0.10214359544217	ENSMUSG00000000303;ENSMUSG00000019230;ENSMUSG00000020431;ENSMUSG00000021848;ENSMUSG00000025432;ENSMUSG00000032128;ENSMUSG00000032532;ENSMUSG00000033721;ENSMUSG00000037446;ENSMUSG00000048349;ENSMUSG00000050896;ENSMUSG00000108852;ENSMUSG00000113200;ENSMUSG00000117789	Cdh1;Lhx9;Adcy1;Otx2;Avil;Robo3;Cck;Vav3;Tulp1;Pou4f1;Rtn4rl2;Gm44911;Gm48632;Gm50388
4	GO:0005254	MF	chloride channel activity	4/ 202	82/ 43839	0.048780487804878	0.0005779127254775	0.10492583443771	ENSMUSG00000029054;ENSMUSG00000031075;ENSMUSG00000038115;ENSMUSG00000070570	Gabrd;Ano1;Ano2;Slc17a7
47	GO:0005886	CC	plasma membrane	47/ 202	6536/ 43839	0.0071909424724602	0.0014671061197526	0.10956348502313	ENSMUSG00000003283;ENSMUSG00000009246;ENSMUSG00000020431;ENSMUSG00000021948;ENSMUSG00000024650;ENSMUSG00000026602;ENSMUSG00000026712;ENSMUSG00000026778;ENSMUSG00000027335;ENSMUSG00000027376;ENSMUSG00000027931;ENSMUSG00000029054;ENSMUSG00000029151;ENSMUSG00000030108;ENSMUSG00000030787;ENSMUSG00000032303;ENSMUSG00000032355;ENSMUSG00000032528;ENSMUSG00000033721;ENSMUSG00000034774;ENSMUSG00000035000;…	Hck;Trpm5;Adcy1;Prkcd;Slc22a6;Nphs2;Mrc1;Prkcq;Adra1d;Prom2;Npr1;Gabrd;Slc30a3;Slc6a13;Lyve1;Chrna3;Mlip;Vipr1;Vav3;Dsg1c;Dpp4;Chrnb4;Ror1;H2-Aa;Tulp1;Ano2;Tmc3;Cdh26;Ramp3;Syt15;Gpr151;Kcng4;Fgfbp1;Htr5b;Cngb3;Musk;Nfam1;Eno1b;Ddn;Cdh3;Obscn;Sphk1;Krt2;Mas1;Igkc;H2-Q1;Gm5173
11	GO:0007610	BP	behavior	11/ 202	722/ 43839	0.015235457063712	0.000571758891091	0.10960243132448	ENSMUSG00000020431;ENSMUSG00000032303;ENSMUSG00000032532;ENSMUSG00000035000;ENSMUSG00000035200;ENSMUSG00000038255;ENSMUSG00000048349;ENSMUSG00000057280;ENSMUSG00000063594;ENSMUSG00000070570;ENSMUSG00000113200	Adcy1;Chrna3;Cck;Dpp4;Chrnb4;Neurod2;Pou4f1;Musk;Gng8;Slc17a7;Gm48632
2	GO:0061004	BP	pattern specification involved in kidney development	2/ 202	8/ 43839	0.25	0.0005808495159225	0.10960243132448	ENSMUSG00000001504;ENSMUSG00000048387	Irx2;Osr1
2	GO:0035095	BP	behavioral response to nicotine	2/ 202	8/ 43839	0.25	0.0005808495159225	0.10960243132448	ENSMUSG00000032303;ENSMUSG00000035200	Chrna3;Chrnb4
2	GO:0098981	CC	cholinergic synapse	2/ 202	13/ 43839	0.15384615384615	0.0015936935238525	0.11443945419357	ENSMUSG00000032303;ENSMUSG00000035200	Chrna3;Chrnb4
4	GO:0019897	CC	extrinsic component of plasma membrane	4/ 202	112/ 43839	0.035714285714286	0.0018435089869139	0.12360050978088	ENSMUSG00000003283;ENSMUSG00000010080;ENSMUSG00000016763;ENSMUSG00000059040	Hck;Epn3;Scube1;Eno1b
2	GO:0042613	CC	MHC class II protein complex	2/ 202	14/ 43839	0.14285714285714	0.0018536766330287	0.12360050978088	ENSMUSG00000036594;ENSMUSG00000060586	H2-Aa;H2-Eb1
3	GO:0005501	MF	retinoid binding	3/ 202	39/ 43839	0.076923076923077	0.0007794697874387	0.1237361566143	ENSMUSG00000004885;ENSMUSG00000024987;ENSMUSG00000041534	Crabp2;Cyp26a1;Rbp3
5	GO:0004713	MF	protein tyrosine kinase activity	5/ 202	155/ 43839	0.032258064516129	0.0007894534369863	0.1237361566143	ENSMUSG00000003283;ENSMUSG00000021948;ENSMUSG00000035305;ENSMUSG00000057280;ENSMUSG00000109061	Hck;Prkcd;Ror1;Musk;Gm49320
5	GO:0008509	MF	monoatomic anion transmembrane transporter activity	5/ 202	155/ 43839	0.032258064516129	0.0007894534369863	0.1237361566143	ENSMUSG00000029054;ENSMUSG00000030108;ENSMUSG00000031075;ENSMUSG00000038115;ENSMUSG00000070570	Gabrd;Slc6a13;Ano1;Ano2;Slc17a7
13	GO:0000977	MF	RNA polymerase II transcription regulatory region sequence-specific DNA binding	13/ 202	997/ 43839	0.013039117352056	0.0007905592733674	0.1237361566143	ENSMUSG00000019230;ENSMUSG00000021848;ENSMUSG00000026572;ENSMUSG00000032446;ENSMUSG00000034701;ENSMUSG00000036972;ENSMUSG00000038255;ENSMUSG00000040310;ENSMUSG00000048349;ENSMUSG00000048387;ENSMUSG00000059040;ENSMUSG00000059213;ENSMUSG00000085111	Lhx9;Otx2;Tbx19;Eomes;Neurod1;Zic4;Neurod2;Alx4;Pou4f1;Osr1;Eno1b;Ddn;Ascl4
3	GO:0045880	BP	positive regulation of smoothened signaling pathway	3/ 202	37/ 43839	0.081081081081081	0.0006672094797671	0.12424142839032	ENSMUSG00000000126;ENSMUSG00000016763;ENSMUSG00000027833	Wnt9a;Scube1;Shox2
4	GO:0099094	MF	ligand-gated monoatomic cation channel activity	4/ 202	91/ 43839	0.043956043956044	0.0008550924095433	0.12631979115162	ENSMUSG00000032303;ENSMUSG00000035200;ENSMUSG00000056494;ENSMUSG00000079436	Chrna3;Chrnb4;Cngb3;Kcnj13
4	GO:0042562	MF	hormone binding	4/ 202	92/ 43839	0.043478260869565	0.0008907686188668	0.1263499612824	ENSMUSG00000027931;ENSMUSG00000030905;ENSMUSG00000032528;ENSMUSG00000061808	Npr1;Crym;Vipr1;Ttr
26	GO:0031328	BP	positive regulation of cellular biosynthetic process	26/ 202	2812/ 43839	0.0092460881934566	0.0007340605413314	0.13491460754444	ENSMUSG00000000303;ENSMUSG00000001444;ENSMUSG00000005994;ENSMUSG00000019230;ENSMUSG00000021948;ENSMUSG00000026572;ENSMUSG00000026778;ENSMUSG00000027833;ENSMUSG00000029373;ENSMUSG00000032080;ENSMUSG00000032446;ENSMUSG00000034701;ENSMUSG00000038255;ENSMUSG00000040310;ENSMUSG00000041046;ENSMUSG00000048349;ENSMUSG00000048387;ENSMUSG00000057280;ENSMUSG00000058099;ENSMUSG00000059213;ENSMUSG00000061048;…	Cdh1;Tbx21;Tyrp1;Lhx9;Prkcd;Tbx19;Prkcq;Shox2;Pf4;Apoa4;Eomes;Neurod1;Neurod2;Alx4;Ramp3;Pou4f1;Osr1;Musk;Nfam1;Ddn;Cdh3;Sphk1;Mas1;Ascl4;Gm49320;Gm5173
2	GO:0005892	CC	acetylcholine-gated channel complex	2/ 202	15/ 43839	0.13333333333333	0.0021323807164537	0.1372811999179	ENSMUSG00000032303;ENSMUSG00000035200	Chrna3;Chrnb4
6	GO:0034702	CC	monoatomic ion channel complex	6/ 202	286/ 43839	0.020979020979021	0.0022073126654889	0.13736842488226	ENSMUSG00000027994;ENSMUSG00000029054;ENSMUSG00000032303;ENSMUSG00000035200;ENSMUSG00000038115;ENSMUSG00000045246	Mcub;Gabrd;Chrna3;Chrnb4;Ano2;Kcng4
3	GO:0035051	BP	cardiocyte differentiation	3/ 202	39/ 43839	0.076923076923077	0.0007794697874387	0.13862066971652	ENSMUSG00000030069;ENSMUSG00000032446;ENSMUSG00000115293	Prok2;Eomes;Eef1ece2
4	GO:0018958	BP	phenol-containing compound metabolic process	4/ 202	89/ 43839	0.044943820224719	0.0007867814783493	0.13862066971652	ENSMUSG00000005994;ENSMUSG00000027931;ENSMUSG00000030905;ENSMUSG00000040046	Tyrp1;Npr1;Crym;Tph1
20	GO:0051240	BP	positive regulation of multicellular organismal process	20/ 202	1939/ 43839	0.01031459515214	0.00079299074714	0.13862066971652	ENSMUSG00000001444;ENSMUSG00000004885;ENSMUSG00000026778;ENSMUSG00000027833;ENSMUSG00000029368;ENSMUSG00000029373;ENSMUSG00000030069;ENSMUSG00000030730;ENSMUSG00000032532;ENSMUSG00000033721;ENSMUSG00000035000;ENSMUSG00000035200;ENSMUSG00000036594;ENSMUSG00000039323;ENSMUSG00000048349;ENSMUSG00000048387;ENSMUSG00000057280;ENSMUSG00000058099;ENSMUSG00000061878;ENSMUSG00000112621	Tbx21;Crabp2;Prkcq;Shox2;Alb;Pf4;Prok2;Atp2a1;Cck;Vav3;Dpp4;Chrnb4;H2-Aa;Igfbp2;Pou4f1;Osr1;Musk;Nfam1;Sphk1;Gm5173
35	GO:0048583	BP	regulation of response to stimulus	35/ 202	4288/ 43839	0.0081623134328358	0.0007934054725154	0.13862066971652	ENSMUSG00000000126;ENSMUSG00000001444;ENSMUSG00000004885;ENSMUSG00000009628;ENSMUSG00000016763;ENSMUSG00000021948;ENSMUSG00000026778;ENSMUSG00000027833;ENSMUSG00000027931;ENSMUSG00000029373;ENSMUSG00000032355;ENSMUSG00000032532;ENSMUSG00000033721;ENSMUSG00000034701;ENSMUSG00000035000;ENSMUSG00000035305;ENSMUSG00000038255;ENSMUSG00000039323;ENSMUSG00000040624;ENSMUSG00000041046;ENSMUSG00000044177;…	Wnt9a;Tbx21;Crabp2;Tex15;Scube1;Prkcd;Prkcq;Shox2;Npr1;Pf4;Mlip;Cck;Vav3;Neurod1;Dpp4;Ror1;Neurod2;Igfbp2;Plekhg1;Ramp3;Wfikkn2;Tafa4;Fgfbp1;Rgs9bp;Nfam1;Cdh3;Obscn;Sphk1;Tnnt1;Mas1;H2-Q1;Gm15542;Gm43720;Gm49320;Gm5173
3	GO:0019840	MF	isoprenoid binding	3/ 202	43/ 43839	0.069767441860465	0.0010384214586186	0.13920432230553	ENSMUSG00000004885;ENSMUSG00000024987;ENSMUSG00000041534	Crabp2;Cyp26a1;Rbp3
13	GO:0000981	MF	DNA-binding transcription factor activity, RNA polymerase II-specific	13/ 202	1028/ 43839	0.012645914396887	0.0010427290060339	0.13920432230553	ENSMUSG00000019230;ENSMUSG00000021848;ENSMUSG00000025128;ENSMUSG00000026572;ENSMUSG00000027833;ENSMUSG00000032446;ENSMUSG00000034701;ENSMUSG00000036972;ENSMUSG00000038255;ENSMUSG00000040310;ENSMUSG00000048349;ENSMUSG00000059040;ENSMUSG00000059213	Lhx9;Otx2;Bhlhe22;Tbx19;Shox2;Eomes;Neurod1;Zic4;Neurod2;Alx4;Pou4f1;Eno1b;Ddn
26	GO:0009891	BP	positive regulation of biosynthetic process	26/ 202	2842/ 43839	0.0091484869809993	0.0008108927962504	0.13994822990899	ENSMUSG00000000303;ENSMUSG00000001444;ENSMUSG00000005994;ENSMUSG00000019230;ENSMUSG00000021948;ENSMUSG00000026572;ENSMUSG00000026778;ENSMUSG00000027833;ENSMUSG00000029373;ENSMUSG00000032080;ENSMUSG00000032446;ENSMUSG00000034701;ENSMUSG00000038255;ENSMUSG00000040310;ENSMUSG00000041046;ENSMUSG00000048349;ENSMUSG00000048387;ENSMUSG00000057280;ENSMUSG00000058099;ENSMUSG00000059213;ENSMUSG00000061048;…	Cdh1;Tbx21;Tyrp1;Lhx9;Prkcd;Tbx19;Prkcq;Shox2;Pf4;Apoa4;Eomes;Neurod1;Neurod2;Alx4;Ramp3;Pou4f1;Osr1;Musk;Nfam1;Ddn;Cdh3;Sphk1;Mas1;Ascl4;Gm49320;Gm5173
10	GO:0030155	BP	regulation of cell adhesion	10/ 202	640/ 43839	0.015625	0.0008368199058445	0.14149017332994	ENSMUSG00000000303;ENSMUSG00000001444;ENSMUSG00000015812;ENSMUSG00000021948;ENSMUSG00000026778;ENSMUSG00000026832;ENSMUSG00000033721;ENSMUSG00000035000;ENSMUSG00000036594;ENSMUSG00000039323	Cdh1;Tbx21;Gnrh1;Prkcd;Prkcq;Cytip;Vav3;Dpp4;H2-Aa;Igfbp2
3	GO:0007498	BP	mesoderm development	3/ 202	40/ 43839	0.075	0.0008398229621053	0.14149017332994	ENSMUSG00000048349;ENSMUSG00000048387;ENSMUSG00000110547	Pou4f1;Osr1;Gm29773
10	GO:0006812	BP	monoatomic cation transport	10/ 202	642/ 43839	0.015576323987539	0.0008567562439467	0.14264487487452	ENSMUSG00000027994;ENSMUSG00000029151;ENSMUSG00000030730;ENSMUSG00000034224;ENSMUSG00000041046;ENSMUSG00000045246;ENSMUSG00000056494;ENSMUSG00000070570;ENSMUSG00000079436;ENSMUSG00000093954	Mcub;Slc30a3;Atp2a1;Slc38a8;Ramp3;Kcng4;Cngb3;Slc17a7;Kcnj13;Gm16867
5	GO:0022408	BP	negative regulation of cell-cell adhesion	5/ 202	159/ 43839	0.031446540880503	0.0008850095750933	0.14563552914793	ENSMUSG00000000303;ENSMUSG00000001444;ENSMUSG00000015812;ENSMUSG00000021948;ENSMUSG00000036594	Cdh1;Tbx21;Gnrh1;Prkcd;H2-Aa
2	GO:0042166	MF	acetylcholine binding	2/ 202	11/ 43839	0.18181818181818	0.0011306016028876	0.14662287644306	ENSMUSG00000032303;ENSMUSG00000035200	Chrna3;Chrnb4
7	GO:0005261	MF	monoatomic cation channel activity	7/ 202	345/ 43839	0.020289855072464	0.0011661590331526	0.14703321809667	ENSMUSG00000009246;ENSMUSG00000031075;ENSMUSG00000032303;ENSMUSG00000035200;ENSMUSG00000045246;ENSMUSG00000056494;ENSMUSG00000079436	Trpm5;Ano1;Chrna3;Chrnb4;Kcng4;Cngb3;Kcnj13
2	GO:2000679	BP	positive regulation of transcription regulatory region DNA binding	2/ 202	10/ 43839	0.2	0.0009278515562625	0.14961939567059	ENSMUSG00000034701;ENSMUSG00000048349	Neurod1;Pou4f1
20	GO:1901700	BP	response to oxygen-containing compound	20/ 202	1971/ 43839	0.010147133434805	0.0009303636813886	0.14961939567059	ENSMUSG00000000303;ENSMUSG00000015812;ENSMUSG00000020431;ENSMUSG00000021948;ENSMUSG00000024650;ENSMUSG00000024987;ENSMUSG00000026712;ENSMUSG00000029373;ENSMUSG00000030730;ENSMUSG00000032080;ENSMUSG00000032303;ENSMUSG00000034701;ENSMUSG00000038255;ENSMUSG00000039323;ENSMUSG00000041046;ENSMUSG00000041479;ENSMUSG00000048349;ENSMUSG00000048387;ENSMUSG00000061878;ENSMUSG00000109061	Cdh1;Gnrh1;Adcy1;Prkcd;Slc22a6;Cyp26a1;Mrc1;Pf4;Atp2a1;Apoa4;Chrna3;Neurod1;Neurod2;Igfbp2;Ramp3;Syt15;Pou4f1;Osr1;Sphk1;Gm49320
90	GO:0050794	BP	regulation of cellular process	90/ 202	14597/ 43839	0.0061656504761252	0.0009459498214209	0.15041665025561	ENSMUSG00000000126;ENSMUSG00000000303;ENSMUSG00000001444;ENSMUSG00000001504;ENSMUSG00000003283;ENSMUSG00000004885;ENSMUSG00000005994;ENSMUSG00000009246;ENSMUSG00000009628;ENSMUSG00000010825;ENSMUSG00000015812;ENSMUSG00000016763;ENSMUSG00000019230;ENSMUSG00000020431;ENSMUSG00000021175;ENSMUSG00000021948;ENSMUSG00000022061;ENSMUSG00000024985;ENSMUSG00000025432;ENSMUSG00000026051;ENSMUSG00000026572;…	Wnt9a;Cdh1;Tbx21;Irx2;Hck;Crabp2;Tyrp1;Trpm5;Tex15;Grid2ip;Gnrh1;Scube1;Lhx9;Adcy1;Cdca7l;Prkcd;Nkx3-1;Tcf7l2;Avil;Ecrg4;Tbx19;Prkcq;Cytip;Prom2;Necab3;Shox2;Npr1;Gabrd;Alb;Pf4;Prok2;Atp2a1;Crym;Ano1;Comp;Apoa4;Chrna3;Mlip;Eomes;Vipr1;Cck;Vav3;Neurod1;Dpp4;Chrnb4;Ror1;Ptprq;H2-Aa;Tulp1;Neurod2;Ptpn3;Igfbp2;Tph1;Alx4;Plekhg1;Ramp3;Syt15;Gpr151;Wfikkn2;Kcng4;Tafa4;Pou4f1;Fgfbp1;Osr1;Rtn4rl2;Rgs9bp;…
24	GO:0098772	MF	molecular function regulator activity	24/ 202	2587/ 43839	0.0092771550057982	0.0013178563242536	0.15526336062133	ENSMUSG00000000126;ENSMUSG00000015812;ENSMUSG00000021948;ENSMUSG00000022061;ENSMUSG00000022766;ENSMUSG00000026315;ENSMUSG00000027994;ENSMUSG00000029373;ENSMUSG00000030359;ENSMUSG00000032080;ENSMUSG00000032446;ENSMUSG00000032532;ENSMUSG00000033721;ENSMUSG00000038764;ENSMUSG00000040624;ENSMUSG00000044177;ENSMUSG00000046500;ENSMUSG00000061462;ENSMUSG00000061808;ENSMUSG00000083396;ENSMUSG00000089989;…	Wnt9a;Gnrh1;Prkcd;Nkx3-1;Serpind1;Serpinb8;Mcub;Pf4;Pzp;Apoa4;Eomes;Cck;Vav3;Ptpn3;Plekhg1;Wfikkn2;Tafa4;Obscn;Ttr;Gm15542;Gm45713;Gm5173;Gm48632;Gm8983
2	GO:0019841	MF	retinol binding	2/ 202	12/ 43839	0.16666666666667	0.0013526089255483	0.15526336062133	ENSMUSG00000004885;ENSMUSG00000041534	Crabp2;Rbp3
14	GO:0000976	MF	transcription cis-regulatory region binding	14/ 202	1192/ 43839	0.011744966442953	0.001357027963801	0.15526336062133	ENSMUSG00000001444;ENSMUSG00000019230;ENSMUSG00000021848;ENSMUSG00000026572;ENSMUSG00000032446;ENSMUSG00000034701;ENSMUSG00000036972;ENSMUSG00000038255;ENSMUSG00000040310;ENSMUSG00000048349;ENSMUSG00000048387;ENSMUSG00000059040;ENSMUSG00000059213;ENSMUSG00000085111	Tbx21;Lhx9;Otx2;Tbx19;Eomes;Neurod1;Zic4;Neurod2;Alx4;Pou4f1;Osr1;Eno1b;Ddn;Ascl4
14	GO:0001067	MF	transcription regulatory region nucleic acid binding	14/ 202	1196/ 43839	0.011705685618729	0.0014000115956684	0.15526336062133	ENSMUSG00000001444;ENSMUSG00000019230;ENSMUSG00000021848;ENSMUSG00000026572;ENSMUSG00000032446;ENSMUSG00000034701;ENSMUSG00000036972;ENSMUSG00000038255;ENSMUSG00000040310;ENSMUSG00000048349;ENSMUSG00000048387;ENSMUSG00000059040;ENSMUSG00000059213;ENSMUSG00000085111	Tbx21;Lhx9;Otx2;Tbx19;Eomes;Neurod1;Zic4;Neurod2;Alx4;Pou4f1;Osr1;Eno1b;Ddn;Ascl4
128	GO:0005488	MF	binding	128/ 202	22850/ 43839	0.005601750547046	0.0014395953792388	0.15526336062133	ENSMUSG00000000126;ENSMUSG00000000303;ENSMUSG00000001444;ENSMUSG00000001504;ENSMUSG00000003283;ENSMUSG00000004885;ENSMUSG00000005994;ENSMUSG00000010080;ENSMUSG00000013611;ENSMUSG00000015812;ENSMUSG00000016763;ENSMUSG00000018844;ENSMUSG00000019230;ENSMUSG00000020431;ENSMUSG00000021281;ENSMUSG00000021848;ENSMUSG00000021948;ENSMUSG00000022061;ENSMUSG00000022468;ENSMUSG00000022766;ENSMUSG00000024610;…	Wnt9a;Cdh1;Tbx21;Irx2;Hck;Crabp2;Tyrp1;Epn3;Snx31;Gnrh1;Scube1;Fndc8;Lhx9;Adcy1;Tnfaip2;Otx2;Prkcd;Nkx3-1;Endou;Serpind1;Cd74;Slc22a6;Tcf7l2;Cyp26a1;Bhlhe22;Cbr2;Avil;Tbx19;Mrc1;Prkcq;Prom2;Necab3;Shox2;Npr1;Map3k6;Alb;Pf4;Prok2;Slc6a13;Pzp;Atp2a1;Lyve1;Crym;Ano1;Comp;Apoa4;Chrna3;Mlip;Car12;Eomes;Vipr1;Cck;Mctp2;Loxhd1;Clec18a;Vav3;Neurod1;Dsg1c;Dpp4;Chrnb4;Ror1;H2-Aa;Zic4;Tulp1;Ano2;Neurod2;Ptp…
4	GO:0016209	MF	antioxidant activity	4/ 202	105/ 43839	0.038095238095238	0.0014547589196009	0.15526336062133	ENSMUSG00000032080;ENSMUSG00000032818;ENSMUSG00000042808;ENSMUSG00000121068	Apoa4;Loxhd1;Gpx2;Gm57050
3	GO:1904315	MF	transmitter-gated monoatomic ion channel activity involved in regulation of postsynaptic membrane potential	3/ 202	49/ 43839	0.061224489795918	0.001519150963163	0.15526336062133	ENSMUSG00000029054;ENSMUSG00000032303;ENSMUSG00000035200	Gabrd;Chrna3;Chrnb4
7	GO:0042277	MF	peptide binding	7/ 202	363/ 43839	0.019283746556474	0.0015586377470472	0.15526336062133	ENSMUSG00000024610;ENSMUSG00000027931;ENSMUSG00000032528;ENSMUSG00000035000;ENSMUSG00000036594;ENSMUSG00000068037;ENSMUSG00000079507	Cd74;Npr1;Vipr1;Dpp4;H2-Aa;Mas1;H2-Q1
15	GO:0003700	MF	DNA-binding transcription factor activity	15/ 202	1348/ 43839	0.011127596439169	0.0015639725571055	0.15526336062133	ENSMUSG00000001444;ENSMUSG00000019230;ENSMUSG00000021848;ENSMUSG00000022061;ENSMUSG00000025128;ENSMUSG00000026572;ENSMUSG00000027833;ENSMUSG00000032446;ENSMUSG00000034701;ENSMUSG00000036972;ENSMUSG00000038255;ENSMUSG00000040310;ENSMUSG00000048349;ENSMUSG00000059040;ENSMUSG00000059213	Tbx21;Lhx9;Otx2;Nkx3-1;Bhlhe22;Tbx19;Shox2;Eomes;Neurod1;Zic4;Neurod2;Alx4;Pou4f1;Eno1b;Ddn
2	GO:0045295	MF	gamma-catenin binding	2/ 202	13/ 43839	0.15384615384615	0.0015936935238525	0.15526336062133	ENSMUSG00000000303;ENSMUSG00000034774	Cdh1;Dsg1c
43	GO:0046872	MF	metal ion binding	43/ 202	5785/ 43839	0.0074330164217805	0.0016077060914744	0.15526336062133	ENSMUSG00000000303;ENSMUSG00000005994;ENSMUSG00000016763;ENSMUSG00000019230;ENSMUSG00000020431;ENSMUSG00000021948;ENSMUSG00000022468;ENSMUSG00000024987;ENSMUSG00000026778;ENSMUSG00000027489;ENSMUSG00000028862;ENSMUSG00000029368;ENSMUSG00000030730;ENSMUSG00000031849;ENSMUSG00000032080;ENSMUSG00000032373;ENSMUSG00000032776;ENSMUSG00000033721;ENSMUSG00000034774;ENSMUSG00000036972;ENSMUSG00000039109;…	Cdh1;Tyrp1;Scube1;Lhx9;Adcy1;Prkcd;Endou;Cyp26a1;Prkcq;Necab3;Map3k6;Alb;Atp2a1;Comp;Apoa4;Car12;Mctp2;Vav3;Dsg1c;Zic4;F13a1;Cdh26;Tph1;Syt15;Osr1;Musk;Eno1b;Cdh3;Obscn;Sphk1;Tnnt1;Aox3;Rslcan18;Gm15542;Gm13340;4930511M06Rik;Gm20463;Pla2g4b;Gm49320;Gm48275;Eef1ece2;Gm50388;Gm50210
8	GO:0030424	CC	axon	8/ 202	516/ 43839	0.015503875968992	0.0028667108782776	0.16451986743849	ENSMUSG00000025432;ENSMUSG00000032532;ENSMUSG00000035305;ENSMUSG00000050896;ENSMUSG00000059456;ENSMUSG00000061878;ENSMUSG00000070570;ENSMUSG00000113200	Avil;Cck;Ror1;Rtn4rl2;Ptk2b;Sphk1;Slc17a7;Gm48632
4	GO:0030658	CC	transport vesicle membrane	4/ 202	127/ 43839	0.031496062992126	0.0029079569499036	0.16451986743849	ENSMUSG00000029151;ENSMUSG00000032776;ENSMUSG00000070570;ENSMUSG00000115293	Slc30a3;Mctp2;Slc17a7;Eef1ece2
10	GO:0050865	BP	regulation of cell activation	10/ 202	660/ 43839	0.015151515151515	0.0010543917684164	0.16579724785144	ENSMUSG00000001444;ENSMUSG00000015812;ENSMUSG00000021948;ENSMUSG00000026778;ENSMUSG00000033721;ENSMUSG00000035000;ENSMUSG00000036594;ENSMUSG00000039323;ENSMUSG00000058099;ENSMUSG00000061878	Tbx21;Gnrh1;Prkcd;Prkcq;Vav3;Dpp4;H2-Aa;Igfbp2;Nfam1;Sphk1
4	GO:0030278	BP	regulation of ossification	4/ 202	97/ 43839	0.041237113402062	0.0010850119275666	0.16873723954861	ENSMUSG00000031849;ENSMUSG00000040046;ENSMUSG00000048368;ENSMUSG00000048387	Comp;Tph1;Omd;Osr1
3	GO:0099529	MF	neurotransmitter receptor activity involved in regulation of postsynaptic membrane potential	3/ 202	52/ 43839	0.057692307692308	0.0018038918755156	0.17058052547845	ENSMUSG00000029054;ENSMUSG00000032303;ENSMUSG00000035200	Gabrd;Chrna3;Chrnb4
2	GO:0060351	BP	cartilage development involved in endochondral bone morphogenesis	2/ 202	11/ 43839	0.18181818181818	0.0011306016028876	0.17204595574264	ENSMUSG00000027833;ENSMUSG00000031849	Shox2;Comp
2	GO:0019886	BP	antigen processing and presentation of exogenous peptide antigen via MHC class II	2/ 202	11/ 43839	0.18181818181818	0.0011306016028876	0.17204595574264	ENSMUSG00000024610;ENSMUSG00000036594	Cd74;H2-Aa
10	GO:0022890	MF	inorganic cation transmembrane transporter activity	10/ 202	716/ 43839	0.013966480446927	0.0019203171992338	0.17469465113515	ENSMUSG00000009246;ENSMUSG00000029151;ENSMUSG00000029843;ENSMUSG00000030108;ENSMUSG00000030730;ENSMUSG00000045246;ENSMUSG00000070570;ENSMUSG00000079436;ENSMUSG00000083563;ENSMUSG00000093954	Trpm5;Slc30a3;Slc13a4;Slc6a13;Atp2a1;Kcng4;Slc17a7;Kcnj13;Gm13340;Gm16867
14	GO:1990837	MF	sequence-specific double-stranded DNA binding	14/ 202	1238/ 43839	0.011308562197092	0.0019243737732447	0.17469465113515	ENSMUSG00000001444;ENSMUSG00000019230;ENSMUSG00000021848;ENSMUSG00000026572;ENSMUSG00000032446;ENSMUSG00000034701;ENSMUSG00000036972;ENSMUSG00000038255;ENSMUSG00000040310;ENSMUSG00000048349;ENSMUSG00000048387;ENSMUSG00000059040;ENSMUSG00000059213;ENSMUSG00000085111	Tbx21;Lhx9;Otx2;Tbx19;Eomes;Neurod1;Zic4;Neurod2;Alx4;Pou4f1;Osr1;Eno1b;Ddn;Ascl4
3	GO:0050997	MF	quaternary ammonium group binding	3/ 202	54/ 43839	0.055555555555556	0.0020109860348129	0.17897775709835	ENSMUSG00000032080;ENSMUSG00000032303;ENSMUSG00000035200	Apoa4;Chrna3;Chrnb4
16	GO:0098796	CC	membrane protein complex	16/ 202	1569/ 43839	0.010197578075207	0.0032644174555017	0.17925492321829	ENSMUSG00000000303;ENSMUSG00000027994;ENSMUSG00000029054;ENSMUSG00000032303;ENSMUSG00000035200;ENSMUSG00000036594;ENSMUSG00000038115;ENSMUSG00000039155;ENSMUSG00000041046;ENSMUSG00000045246;ENSMUSG00000056494;ENSMUSG00000060586;ENSMUSG00000061048;ENSMUSG00000063594;ENSMUSG00000079507;ENSMUSG00000083563	Cdh1;Mcub;Gabrd;Chrna3;Chrnb4;H2-Aa;Ano2;Cdh26;Ramp3;Kcng4;Cngb3;H2-Eb1;Cdh3;Gng8;H2-Q1;Gm13340
6	GO:0097060	CC	synaptic membrane	6/ 202	312/ 43839	0.019230769230769	0.0033888363203735	0.18077021171821	ENSMUSG00000010825;ENSMUSG00000032303;ENSMUSG00000035200;ENSMUSG00000057280;ENSMUSG00000059040;ENSMUSG00000059213	Grid2ip;Chrna3;Chrnb4;Musk;Eno1b;Ddn
4	GO:0005253	MF	monoatomic anion channel activity	4/ 202	116/ 43839	0.03448275862069	0.0020952295236207	0.18262030324497	ENSMUSG00000029054;ENSMUSG00000031075;ENSMUSG00000038115;ENSMUSG00000070570	Gabrd;Ano1;Ano2;Slc17a7
2	GO:0004697	MF	protein kinase C activity	2/ 202	15/ 43839	0.13333333333333	0.0021323807164537	0.18262030324497	ENSMUSG00000021948;ENSMUSG00000026778	Prkcd;Prkcq
15	GO:0045202	CC	synapse	15/ 202	1401/ 43839	0.010706638115632	0.0036560065277974	0.18387473465692	ENSMUSG00000000303;ENSMUSG00000010825;ENSMUSG00000020431;ENSMUSG00000026778;ENSMUSG00000029054;ENSMUSG00000029151;ENSMUSG00000032080;ENSMUSG00000032303;ENSMUSG00000035200;ENSMUSG00000037446;ENSMUSG00000057280;ENSMUSG00000066315;ENSMUSG00000070570;ENSMUSG00000106247;ENSMUSG00000112621	Cdh1;Grid2ip;Adcy1;Prkcq;Gabrd;Slc30a3;Apoa4;Chrna3;Chrnb4;Tulp1;Musk;Gm12918;Slc17a7;Gm43720;Gm5173
17	GO:0031410	CC	cytoplasmic vesicle	17/ 202	1762/ 43839	0.0096481271282633	0.0036869802360704	0.18387473465692	ENSMUSG00000003283;ENSMUSG00000005994;ENSMUSG00000010080;ENSMUSG00000013611;ENSMUSG00000015812;ENSMUSG00000026051;ENSMUSG00000026832;ENSMUSG00000027376;ENSMUSG00000029151;ENSMUSG00000029373;ENSMUSG00000035000;ENSMUSG00000039323;ENSMUSG00000041479;ENSMUSG00000061878;ENSMUSG00000070570;ENSMUSG00000082691;ENSMUSG00000113200	Hck;Tyrp1;Epn3;Snx31;Gnrh1;Ecrg4;Cytip;Prom2;Slc30a3;Pf4;Dpp4;Igfbp2;Syt15;Sphk1;Slc17a7;Dynlt1-ps1;Gm48632
17	GO:0097708	CC	intracellular vesicle	17/ 202	1765/ 43839	0.0096317280453258	0.0037424959383839	0.18387473465692	ENSMUSG00000003283;ENSMUSG00000005994;ENSMUSG00000010080;ENSMUSG00000013611;ENSMUSG00000015812;ENSMUSG00000026051;ENSMUSG00000026832;ENSMUSG00000027376;ENSMUSG00000029151;ENSMUSG00000029373;ENSMUSG00000035000;ENSMUSG00000039323;ENSMUSG00000041479;ENSMUSG00000061878;ENSMUSG00000070570;ENSMUSG00000082691;ENSMUSG00000113200	Hck;Tyrp1;Epn3;Snx31;Gnrh1;Ecrg4;Cytip;Prom2;Slc30a3;Pf4;Dpp4;Igfbp2;Syt15;Sphk1;Slc17a7;Dynlt1-ps1;Gm48632
5	GO:0042445	BP	hormone metabolic process	5/ 202	171/ 43839	0.029239766081871	0.0012235970943118	0.18421644764576	ENSMUSG00000004885;ENSMUSG00000024987;ENSMUSG00000030905;ENSMUSG00000061808;ENSMUSG00000115293	Crabp2;Cyp26a1;Crym;Ttr;Eef1ece2
4	GO:0043178	MF	alcohol binding	4/ 202	118/ 43839	0.033898305084746	0.002229570820571	0.18740781397355	ENSMUSG00000004885;ENSMUSG00000027376;ENSMUSG00000032080;ENSMUSG00000041534	Crabp2;Prom2;Apoa4;Rbp3
3	GO:0006835	BP	dicarboxylic acid transport	3/ 202	46/ 43839	0.065217391304348	0.0012644174285914	0.1883582678887	ENSMUSG00000021948;ENSMUSG00000024650;ENSMUSG00000070570	Prkcd;Slc22a6;Slc17a7
2	GO:0070324	MF	thyroid hormone binding	2/ 202	16/ 43839	0.125	0.0024296294582227	0.1898791330721	ENSMUSG00000030905;ENSMUSG00000061808	Crym;Ttr
2	GO:0015464	MF	acetylcholine receptor activity	2/ 202	16/ 43839	0.125	0.0024296294582227	0.1898791330721	ENSMUSG00000032303;ENSMUSG00000035200	Chrna3;Chrnb4
3	GO:0022835	MF	transmitter-gated channel activity	3/ 202	58/ 43839	0.051724137931034	0.0024681359002542	0.1898791330721	ENSMUSG00000029054;ENSMUSG00000032303;ENSMUSG00000035200	Gabrd;Chrna3;Chrnb4
3	GO:0022824	MF	transmitter-gated monoatomic ion channel activity	3/ 202	58/ 43839	0.051724137931034	0.0024681359002542	0.1898791330721	ENSMUSG00000029054;ENSMUSG00000032303;ENSMUSG00000035200	Gabrd;Chrna3;Chrnb4
15	GO:0043066	BP	negative regulation of apoptotic process	15/ 202	1322/ 43839	0.011346444780635	0.0012938117106721	0.18988038037372	ENSMUSG00000000126;ENSMUSG00000003283;ENSMUSG00000015812;ENSMUSG00000021948;ENSMUSG00000026778;ENSMUSG00000029368;ENSMUSG00000029373;ENSMUSG00000030069;ENSMUSG00000031849;ENSMUSG00000034701;ENSMUSG00000048349;ENSMUSG00000048387;ENSMUSG00000061878;ENSMUSG00000083396;ENSMUSG00000112621	Wnt9a;Hck;Gnrh1;Prkcd;Prkcq;Alb;Pf4;Prok2;Comp;Neurod1;Pou4f1;Osr1;Sphk1;Gm15542;Gm5173
27	GO:0051173	BP	positive regulation of nitrogen compound metabolic process	27/ 202	3088/ 43839	0.0087435233160622	0.001303344310187	0.18988038037372	ENSMUSG00000000303;ENSMUSG00000001444;ENSMUSG00000019230;ENSMUSG00000021948;ENSMUSG00000022061;ENSMUSG00000026572;ENSMUSG00000026778;ENSMUSG00000027376;ENSMUSG00000027833;ENSMUSG00000029373;ENSMUSG00000032303;ENSMUSG00000032446;ENSMUSG00000032532;ENSMUSG00000034701;ENSMUSG00000038255;ENSMUSG00000040310;ENSMUSG00000041046;ENSMUSG00000048349;ENSMUSG00000048387;ENSMUSG00000057280;ENSMUSG00000059213;…	Cdh1;Tbx21;Lhx9;Prkcd;Nkx3-1;Tbx19;Prkcq;Prom2;Shox2;Pf4;Chrna3;Eomes;Cck;Neurod1;Neurod2;Alx4;Ramp3;Pou4f1;Osr1;Musk;Ddn;Ptk2b;Sphk1;Mas1;Ascl4;Gm49320;Gm48632
24	GO:0050793	BP	regulation of developmental process	24/ 202	2586/ 43839	0.0092807424593968	0.0013148867493375	0.18988038037372	ENSMUSG00000000126;ENSMUSG00000001444;ENSMUSG00000003283;ENSMUSG00000004885;ENSMUSG00000015812;ENSMUSG00000026572;ENSMUSG00000027833;ENSMUSG00000029373;ENSMUSG00000030069;ENSMUSG00000031849;ENSMUSG00000032303;ENSMUSG00000034701;ENSMUSG00000035916;ENSMUSG00000036594;ENSMUSG00000038255;ENSMUSG00000040046;ENSMUSG00000048349;ENSMUSG00000048368;ENSMUSG00000048387;ENSMUSG00000057280;ENSMUSG00000058099;…	Wnt9a;Tbx21;Hck;Crabp2;Gnrh1;Tbx19;Shox2;Pf4;Prok2;Comp;Chrna3;Neurod1;Ptprq;H2-Aa;Neurod2;Tph1;Pou4f1;Omd;Osr1;Musk;Nfam1;Cdh3;Sphk1;Krt2
47	GO:0048519	BP	negative regulation of biological process	47/ 202	6471/ 43839	0.0072631741616443	0.0013445685389067	0.19142121514361	ENSMUSG00000000126;ENSMUSG00000000303;ENSMUSG00000001444;ENSMUSG00000001504;ENSMUSG00000003283;ENSMUSG00000010825;ENSMUSG00000015812;ENSMUSG00000019230;ENSMUSG00000021948;ENSMUSG00000022766;ENSMUSG00000025432;ENSMUSG00000026051;ENSMUSG00000026315;ENSMUSG00000026778;ENSMUSG00000027376;ENSMUSG00000027833;ENSMUSG00000027931;ENSMUSG00000029368;ENSMUSG00000029373;ENSMUSG00000030069;ENSMUSG00000030730;…	Wnt9a;Cdh1;Tbx21;Irx2;Hck;Grid2ip;Gnrh1;Lhx9;Prkcd;Serpind1;Avil;Ecrg4;Serpinb8;Prkcq;Prom2;Shox2;Npr1;Alb;Pf4;Prok2;Atp2a1;Crym;Comp;Apoa4;Mlip;Eomes;Cck;Neurod1;Dpp4;H2-Aa;Neurod2;Ptpn3;Tph1;Wfikkn2;Pou4f1;Osr1;Rtn4rl2;Rgs9bp;Musk;Cdh3;Sphk1;Tnnt1;Mas1;Bfar;Gm15542;Gm5173;Gm9042
2	GO:0051657	BP	maintenance of organelle location	2/ 202	12/ 43839	0.16666666666667	0.0013526089255483	0.19142121514361	ENSMUSG00000029368;ENSMUSG00000030730	Alb;Atp2a1
3	GO:0030672	CC	synaptic vesicle membrane	3/ 202	72/ 43839	0.041666666666667	0.0045509882268929	0.19816787487693	ENSMUSG00000029151;ENSMUSG00000032776;ENSMUSG00000070570	Slc30a3;Mctp2;Slc17a7
3	GO:0099501	CC	exocytic vesicle membrane	3/ 202	72/ 43839	0.041666666666667	0.0045509882268929	0.19816787487693	ENSMUSG00000029151;ENSMUSG00000032776;ENSMUSG00000070570	Slc30a3;Mctp2;Slc17a7
1	GO:0071914	CC	prominosome	1/ 202	1/ 43839	1	0.0046077693378042	0.19816787487693	ENSMUSG00000027376	Prom2
1	GO:0030430	CC	host cell cytoplasm	1/ 202	1/ 43839	1	0.0046077693378042	0.19816787487693	ENSMUSG00000029373	Pf4
1	GO:1990008	CC	neurosecretory vesicle	1/ 202	1/ 43839	1	0.0046077693378042	0.19816787487693	ENSMUSG00000015812	Gnrh1
9	GO:0098552	CC	side of membrane	9/ 202	686/ 43839	0.013119533527697	0.0047918885383758	0.19816787487693	ENSMUSG00000000303;ENSMUSG00000015812;ENSMUSG00000016763;ENSMUSG00000024610;ENSMUSG00000036594;ENSMUSG00000038764;ENSMUSG00000050896;ENSMUSG00000057280;ENSMUSG00000079507	Cdh1;Gnrh1;Scube1;Cd74;H2-Aa;Ptpn3;Rtn4rl2;Musk;H2-Q1
7	GO:1902495	CC	transmembrane transporter complex	7/ 202	448/ 43839	0.015625	0.004968062951051	0.19816787487693	ENSMUSG00000027994;ENSMUSG00000029054;ENSMUSG00000032303;ENSMUSG00000035200;ENSMUSG00000038115;ENSMUSG00000045246;ENSMUSG00000056494	Mcub;Gabrd;Chrna3;Chrnb4;Ano2;Kcng4;Cngb3
16	GO:0043565	MF	sequence-specific DNA binding	16/ 202	1509/ 43839	0.010603048376408	0.0026255164976654	0.19862032304839	ENSMUSG00000001444;ENSMUSG00000001504;ENSMUSG00000019230;ENSMUSG00000021848;ENSMUSG00000026572;ENSMUSG00000027833;ENSMUSG00000032446;ENSMUSG00000034701;ENSMUSG00000036972;ENSMUSG00000038255;ENSMUSG00000040310;ENSMUSG00000048349;ENSMUSG00000048387;ENSMUSG00000059040;ENSMUSG00000059213;ENSMUSG00000085111	Tbx21;Irx2;Lhx9;Otx2;Tbx19;Shox2;Eomes;Neurod1;Zic4;Neurod2;Alx4;Pou4f1;Osr1;Eno1b;Ddn;Ascl4
15	GO:0043069	BP	negative regulation of programmed cell death	15/ 202	1339/ 43839	0.011202389843167	0.0014655518429497	0.20333813413161	ENSMUSG00000000126;ENSMUSG00000003283;ENSMUSG00000015812;ENSMUSG00000021948;ENSMUSG00000026778;ENSMUSG00000029368;ENSMUSG00000029373;ENSMUSG00000030069;ENSMUSG00000031849;ENSMUSG00000034701;ENSMUSG00000048349;ENSMUSG00000048387;ENSMUSG00000061878;ENSMUSG00000083396;ENSMUSG00000112621	Wnt9a;Hck;Gnrh1;Prkcd;Prkcq;Alb;Pf4;Prok2;Comp;Neurod1;Pou4f1;Osr1;Sphk1;Gm15542;Gm5173
8	GO:0005911	CC	cell-cell junction	8/ 202	573/ 43839	0.013961605584642	0.0053492847608434	0.20381866629581	ENSMUSG00000000303;ENSMUSG00000021948;ENSMUSG00000026602;ENSMUSG00000034774;ENSMUSG00000035000;ENSMUSG00000039155;ENSMUSG00000061048;ENSMUSG00000061462	Cdh1;Prkcd;Nphs2;Dsg1c;Dpp4;Cdh26;Cdh3;Obscn
2	GO:0022848	MF	acetylcholine-gated monoatomic cation-selective channel activity	2/ 202	17/ 43839	0.11764705882353	0.0027452477557606	0.20427343546553	ENSMUSG00000032303;ENSMUSG00000035200	Chrna3;Chrnb4
11	GO:0051336	BP	regulation of hydrolase activity	11/ 202	815/ 43839	0.013496932515337	0.0015135582319029	0.20466770788222	ENSMUSG00000000126;ENSMUSG00000021948;ENSMUSG00000022061;ENSMUSG00000022766;ENSMUSG00000026315;ENSMUSG00000027376;ENSMUSG00000032080;ENSMUSG00000032532;ENSMUSG00000033721;ENSMUSG00000059456;ENSMUSG00000113200	Wnt9a;Prkcd;Nkx3-1;Serpind1;Serpinb8;Prom2;Apoa4;Cck;Vav3;Ptk2b;Gm48632
3	GO:0045933	BP	positive regulation of muscle contraction	3/ 202	49/ 43839	0.061224489795918	0.001519150963163	0.20466770788222	ENSMUSG00000030069;ENSMUSG00000030730;ENSMUSG00000061878	Prok2;Atp2a1;Sphk1
8	GO:0031175	BP	neuron projection development	8/ 202	466/ 43839	0.017167381974249	0.0015301010714165	0.20466770788222	ENSMUSG00000000303;ENSMUSG00000019230;ENSMUSG00000021848;ENSMUSG00000032128;ENSMUSG00000037446;ENSMUSG00000048349;ENSMUSG00000050896;ENSMUSG00000117789	Cdh1;Lhx9;Otx2;Robo3;Tulp1;Pou4f1;Rtn4rl2;Gm50388
2	GO:0002495	BP	antigen processing and presentation of peptide antigen via MHC class II	2/ 202	13/ 43839	0.15384615384615	0.0015936935238525	0.20691697935378	ENSMUSG00000024610;ENSMUSG00000036594	Cd74;H2-Aa
2	GO:0032222	BP	regulation of synaptic transmission, cholinergic	2/ 202	13/ 43839	0.15384615384615	0.0015936935238525	0.20691697935378	ENSMUSG00000032303;ENSMUSG00000057280	Chrna3;Musk
11	GO:0016477	BP	cell migration	11/ 202	823/ 43839	0.013365735115431	0.0016338722059973	0.21020508599341	ENSMUSG00000001444;ENSMUSG00000021948;ENSMUSG00000026778;ENSMUSG00000029373;ENSMUSG00000032532;ENSMUSG00000033721;ENSMUSG00000035000;ENSMUSG00000046500;ENSMUSG00000048349;ENSMUSG00000064201;ENSMUSG00000106247	Tbx21;Prkcd;Prkcq;Pf4;Cck;Vav3;Dpp4;Tafa4;Pou4f1;Krt2;Gm43720
18	GO:0031982	CC	vesicle	18/ 202	1983/ 43839	0.0090771558245083	0.0058503975305915	0.2166469479348	ENSMUSG00000003283;ENSMUSG00000005994;ENSMUSG00000010080;ENSMUSG00000013611;ENSMUSG00000015812;ENSMUSG00000026051;ENSMUSG00000026832;ENSMUSG00000027376;ENSMUSG00000029151;ENSMUSG00000029368;ENSMUSG00000029373;ENSMUSG00000035000;ENSMUSG00000039323;ENSMUSG00000041479;ENSMUSG00000061878;ENSMUSG00000070570;ENSMUSG00000082691;ENSMUSG00000113200	Hck;Tyrp1;Epn3;Snx31;Gnrh1;Ecrg4;Cytip;Prom2;Slc30a3;Alb;Pf4;Dpp4;Igfbp2;Syt15;Sphk1;Slc17a7;Dynlt1-ps1;Gm48632
7	GO:1990351	CC	transporter complex	7/ 202	463/ 43839	0.01511879049676	0.0059180473190545	0.2166469479348	ENSMUSG00000027994;ENSMUSG00000029054;ENSMUSG00000032303;ENSMUSG00000035200;ENSMUSG00000038115;ENSMUSG00000045246;ENSMUSG00000056494	Mcub;Gabrd;Chrna3;Chrnb4;Ano2;Kcng4;Cngb3
6	GO:1903037	BP	regulation of leukocyte cell-cell adhesion	6/ 202	272/ 43839	0.022058823529412	0.0017171068320098	0.21807670220421	ENSMUSG00000001444;ENSMUSG00000015812;ENSMUSG00000026778;ENSMUSG00000035000;ENSMUSG00000036594;ENSMUSG00000039323	Tbx21;Gnrh1;Prkcq;Dpp4;H2-Aa;Igfbp2
4	GO:0048705	BP	skeletal system morphogenesis	4/ 202	110/ 43839	0.036363636363636	0.0017258755403385	0.21807670220421	ENSMUSG00000000126;ENSMUSG00000027833;ENSMUSG00000040310;ENSMUSG00000048387	Wnt9a;Shox2;Alx4;Osr1
12	GO:0005509	MF	calcium ion binding	12/ 202	1023/ 43839	0.011730205278592	0.0029837935116291	0.21844256047234	ENSMUSG00000000303;ENSMUSG00000016763;ENSMUSG00000027489;ENSMUSG00000030730;ENSMUSG00000031849;ENSMUSG00000032776;ENSMUSG00000034774;ENSMUSG00000039155;ENSMUSG00000041479;ENSMUSG00000061048;ENSMUSG00000064179;ENSMUSG00000098488	Cdh1;Scube1;Necab3;Atp2a1;Comp;Mctp2;Dsg1c;Cdh26;Syt15;Cdh3;Tnnt1;Pla2g4b
5	GO:0030133	CC	transport vesicle	5/ 202	249/ 43839	0.020080321285141	0.0061258750937076	0.21994247692216	ENSMUSG00000003283;ENSMUSG00000029151;ENSMUSG00000041479;ENSMUSG00000061878;ENSMUSG00000070570	Hck;Slc30a3;Syt15;Sphk1;Slc17a7
5	GO:0008514	MF	organic anion transmembrane transporter activity	5/ 202	211/ 43839	0.023696682464455	0.0030545760114456	0.22007492882463	ENSMUSG00000024650;ENSMUSG00000029843;ENSMUSG00000030108;ENSMUSG00000034224;ENSMUSG00000070570	Slc22a6;Slc13a4;Slc6a13;Slc38a8;Slc17a7
3	GO:0001750	CC	photoreceptor outer segment	3/ 202	81/ 43839	0.037037037037037	0.0063168321464009	0.22251935127039	ENSMUSG00000037446;ENSMUSG00000056043;ENSMUSG00000056494	Tulp1;Rgs9bp;Cngb3
11	GO:0120036	BP	plasma membrane bounded cell projection organization	11/ 202	834/ 43839	0.013189448441247	0.0018119847253244	0.22693104276807	ENSMUSG00000000303;ENSMUSG00000019230;ENSMUSG00000021848;ENSMUSG00000025432;ENSMUSG00000032128;ENSMUSG00000033721;ENSMUSG00000037446;ENSMUSG00000048349;ENSMUSG00000050896;ENSMUSG00000108852;ENSMUSG00000117789	Cdh1;Lhx9;Otx2;Avil;Robo3;Vav3;Tulp1;Pou4f1;Rtn4rl2;Gm44911;Gm50388
8	GO:0051347	BP	positive regulation of transferase activity	8/ 202	484/ 43839	0.016528925619835	0.0019369193837923	0.24044985192482	ENSMUSG00000021948;ENSMUSG00000026778;ENSMUSG00000032303;ENSMUSG00000033721;ENSMUSG00000059456;ENSMUSG00000068037;ENSMUSG00000109061;ENSMUSG00000113200	Prkcd;Prkcq;Chrna3;Vav3;Ptk2b;Mas1;Gm49320;Gm48632
3	GO:0042733	BP	embryonic digit morphogenesis	3/ 202	54/ 43839	0.055555555555556	0.0020109860348129	0.24534029624718	ENSMUSG00000040310;ENSMUSG00000048387;ENSMUSG00000108852	Alx4;Osr1;Gm44911
3	GO:0034332	BP	adherens junction organization	3/ 202	54/ 43839	0.055555555555556	0.0020109860348129	0.24534029624718	ENSMUSG00000000303;ENSMUSG00000039155;ENSMUSG00000061048	Cdh1;Cdh26;Cdh3
13	GO:0042325	BP	regulation of phosphorylation	13/ 202	1111/ 43839	0.011701170117012	0.0020675897602142	0.24940042891945	ENSMUSG00000021948;ENSMUSG00000027376;ENSMUSG00000032303;ENSMUSG00000032532;ENSMUSG00000033721;ENSMUSG00000041046;ENSMUSG00000057280;ENSMUSG00000059456;ENSMUSG00000061878;ENSMUSG00000068037;ENSMUSG00000083396;ENSMUSG00000109061;ENSMUSG00000113200	Prkcd;Prom2;Chrna3;Cck;Vav3;Ramp3;Musk;Ptk2b;Sphk1;Mas1;Gm15542;Gm49320;Gm48632
7	GO:0098655	BP	monoatomic cation transmembrane transport	7/ 202	383/ 43839	0.018276762402089	0.0021080295318423	0.24940042891945	ENSMUSG00000027994;ENSMUSG00000029151;ENSMUSG00000030730;ENSMUSG00000045246;ENSMUSG00000070570;ENSMUSG00000079436;ENSMUSG00000093954	Mcub;Slc30a3;Atp2a1;Kcng4;Slc17a7;Kcnj13;Gm16867
2	GO:1900376	BP	regulation of secondary metabolite biosynthetic process	2/ 202	15/ 43839	0.13333333333333	0.0021323807164537	0.24940042891945	ENSMUSG00000005994;ENSMUSG00000061048	Tyrp1;Cdh3
2	GO:0048021	BP	regulation of melanin biosynthetic process	2/ 202	15/ 43839	0.13333333333333	0.0021323807164537	0.24940042891945	ENSMUSG00000005994;ENSMUSG00000061048	Tyrp1;Cdh3
2	GO:0043455	BP	regulation of secondary metabolic process	2/ 202	15/ 43839	0.13333333333333	0.0021323807164537	0.24940042891945	ENSMUSG00000005994;ENSMUSG00000061048	Tyrp1;Cdh3
2	GO:0018995	CC	host cellular component	2/ 202	28/ 43839	0.071428571428571	0.0073805530595179	0.25070696804028	ENSMUSG00000029373;ENSMUSG00000082691	Pf4;Dynlt1-ps1
4	GO:0043204	CC	perikaryon	4/ 202	167/ 43839	0.023952095808383	0.0076316619291683	0.25443415753138	ENSMUSG00000015812;ENSMUSG00000032532;ENSMUSG00000050896;ENSMUSG00000059213	Gnrh1;Cck;Rtn4rl2;Ddn
3	GO:0042306	BP	regulation of protein import into nucleus	3/ 202	56/ 43839	0.053571428571429	0.0022322917897877	0.25652736094764	ENSMUSG00000000303;ENSMUSG00000021948;ENSMUSG00000026778	Cdh1;Prkcd;Prkcq
7	GO:0098662	BP	inorganic cation transmembrane transport	7/ 202	387/ 43839	0.018087855297158	0.0022339210561268	0.25652736094764	ENSMUSG00000027994;ENSMUSG00000029151;ENSMUSG00000030730;ENSMUSG00000045246;ENSMUSG00000070570;ENSMUSG00000079436;ENSMUSG00000093954	Mcub;Slc30a3;Atp2a1;Kcng4;Slc17a7;Kcnj13;Gm16867
27	GO:0009966	BP	regulation of signal transduction	27/ 202	3142/ 43839	0.0085932527052833	0.0022476959269013	0.25652736094764	ENSMUSG00000000126;ENSMUSG00000004885;ENSMUSG00000016763;ENSMUSG00000021948;ENSMUSG00000026778;ENSMUSG00000027833;ENSMUSG00000027931;ENSMUSG00000029373;ENSMUSG00000033721;ENSMUSG00000034701;ENSMUSG00000035305;ENSMUSG00000038255;ENSMUSG00000039323;ENSMUSG00000040624;ENSMUSG00000041046;ENSMUSG00000044177;ENSMUSG00000046500;ENSMUSG00000048373;ENSMUSG00000056043;ENSMUSG00000058099;ENSMUSG00000061048;…	Wnt9a;Crabp2;Scube1;Prkcd;Prkcq;Shox2;Npr1;Pf4;Vav3;Neurod1;Ror1;Neurod2;Igfbp2;Plekhg1;Ramp3;Wfikkn2;Tafa4;Fgfbp1;Rgs9bp;Nfam1;Cdh3;Obscn;Sphk1;Gm15542;Gm43720;Gm49320;Gm5173
4	GO:0001653	MF	peptide receptor activity	4/ 202	135/ 43839	0.02962962962963	0.0036190340958748	0.25666868376837	ENSMUSG00000027931;ENSMUSG00000032528;ENSMUSG00000041046;ENSMUSG00000068037	Npr1;Vipr1;Ramp3;Mas1
33	GO:0009893	BP	positive regulation of metabolic process	33/ 202	4139/ 43839	0.0079729403237497	0.0022787753735696	0.25727087630532	ENSMUSG00000000303;ENSMUSG00000001444;ENSMUSG00000005994;ENSMUSG00000019230;ENSMUSG00000021948;ENSMUSG00000022061;ENSMUSG00000026572;ENSMUSG00000026778;ENSMUSG00000027376;ENSMUSG00000027833;ENSMUSG00000029373;ENSMUSG00000032080;ENSMUSG00000032303;ENSMUSG00000032446;ENSMUSG00000032532;ENSMUSG00000033721;ENSMUSG00000034701;ENSMUSG00000038255;ENSMUSG00000040310;ENSMUSG00000041046;ENSMUSG00000048349;…	Cdh1;Tbx21;Tyrp1;Lhx9;Prkcd;Nkx3-1;Tbx19;Prkcq;Prom2;Shox2;Pf4;Apoa4;Chrna3;Eomes;Cck;Vav3;Neurod1;Neurod2;Alx4;Ramp3;Pou4f1;Osr1;Musk;Nfam1;Ddn;Ptk2b;Cdh3;Sphk1;Mas1;Ascl4;Gm49320;Gm5173;Gm48632
4	GO:0019882	BP	antigen processing and presentation	4/ 202	119/ 43839	0.033613445378151	0.0022989169769818	0.25727087630532	ENSMUSG00000024610;ENSMUSG00000036594;ENSMUSG00000060586;ENSMUSG00000079507	Cd74;H2-Aa;H2-Eb1;H2-Q1
8	GO:0098609	BP	cell-cell adhesion	8/ 202	498/ 43839	0.016064257028112	0.0023087479713662	0.25727087630532	ENSMUSG00000000303;ENSMUSG00000026315;ENSMUSG00000031849;ENSMUSG00000032080;ENSMUSG00000032092;ENSMUSG00000034774;ENSMUSG00000039155;ENSMUSG00000061048	Cdh1;Serpinb8;Comp;Apoa4;Mpzl2;Dsg1c;Cdh26;Cdh3
13	GO:0048468	BP	cell development	13/ 202	1127/ 43839	0.01153504880213	0.0023387208824646	0.2585748275675	ENSMUSG00000026602;ENSMUSG00000027833;ENSMUSG00000031849;ENSMUSG00000034701;ENSMUSG00000035305;ENSMUSG00000037446;ENSMUSG00000038255;ENSMUSG00000044177;ENSMUSG00000048349;ENSMUSG00000048387;ENSMUSG00000054626;ENSMUSG00000064201;ENSMUSG00000079845	Nphs2;Shox2;Comp;Neurod1;Ror1;Tulp1;Neurod2;Wfikkn2;Pou4f1;Osr1;Xlr;Krt2;Xlr4a
2	GO:0051428	MF	peptide hormone receptor binding	2/ 202	20/ 43839	0.1	0.00380058700319	0.26137673344666	ENSMUSG00000015812;ENSMUSG00000032532	Gnrh1;Cck
2	GO:0030506	MF	ankyrin binding	2/ 202	20/ 43839	0.1	0.00380058700319	0.26137673344666	ENSMUSG00000000303;ENSMUSG00000061462	Cdh1;Obscn
2	GO:1904355	BP	positive regulation of telomere capping	2/ 202	16/ 43839	0.125	0.0024296294582227	0.2644932007136	ENSMUSG00000026778;ENSMUSG00000109061	Prkcq;Gm49320
2	GO:2000303	BP	regulation of ceramide biosynthetic process	2/ 202	16/ 43839	0.125	0.0024296294582227	0.2644932007136	ENSMUSG00000021948;ENSMUSG00000061878	Prkcd;Sphk1
8	GO:0030425	CC	dendrite	8/ 202	618/ 43839	0.01294498381877	0.0082669899627279	0.26611155621402	ENSMUSG00000009246;ENSMUSG00000015812;ENSMUSG00000032303;ENSMUSG00000032532;ENSMUSG00000050896;ENSMUSG00000059213;ENSMUSG00000059456;ENSMUSG00000113200	Trpm5;Gnrh1;Chrna3;Cck;Rtn4rl2;Ddn;Ptk2b;Gm48632
12	GO:0042803	MF	protein homodimerization activity	12/ 202	1060/ 43839	0.011320754716981	0.0039561929673075	0.26801731162103	ENSMUSG00000005994;ENSMUSG00000024650;ENSMUSG00000030730;ENSMUSG00000030905;ENSMUSG00000032080;ENSMUSG00000035000;ENSMUSG00000038115;ENSMUSG00000039155;ENSMUSG00000059040;ENSMUSG00000061048;ENSMUSG00000064294;ENSMUSG00000113200	Tyrp1;Slc22a6;Atp2a1;Crym;Apoa4;Dpp4;Ano2;Cdh26;Eno1b;Cdh3;Aox3;Gm48632
18	GO:0045935	BP	positive regulation of nucleobase-containing compound metabolic process	18/ 202	1850/ 43839	0.0097297297297297	0.0025669207775678	0.2710949020633	ENSMUSG00000000303;ENSMUSG00000001444;ENSMUSG00000019230;ENSMUSG00000021948;ENSMUSG00000026572;ENSMUSG00000026778;ENSMUSG00000027833;ENSMUSG00000029373;ENSMUSG00000032446;ENSMUSG00000034701;ENSMUSG00000038255;ENSMUSG00000040310;ENSMUSG00000048349;ENSMUSG00000048387;ENSMUSG00000059213;ENSMUSG00000068037;ENSMUSG00000085111;ENSMUSG00000109061	Cdh1;Tbx21;Lhx9;Prkcd;Tbx19;Prkcq;Shox2;Pf4;Eomes;Neurod1;Neurod2;Alx4;Pou4f1;Osr1;Ddn;Mas1;Ascl4;Gm49320
6	GO:0030182	BP	neuron differentiation	6/ 202	295/ 43839	0.020338983050847	0.0025739094451189	0.2710949020633	ENSMUSG00000000126;ENSMUSG00000019230;ENSMUSG00000021848;ENSMUSG00000032446;ENSMUSG00000034701;ENSMUSG00000048349	Wnt9a;Lhx9;Otx2;Eomes;Neurod1;Pou4f1
6	GO:0050863	BP	regulation of T cell activation	6/ 202	295/ 43839	0.020338983050847	0.0025739094451189	0.2710949020633	ENSMUSG00000001444;ENSMUSG00000015812;ENSMUSG00000026778;ENSMUSG00000035000;ENSMUSG00000036594;ENSMUSG00000039323	Tbx21;Gnrh1;Prkcq;Dpp4;H2-Aa;Igfbp2
3	GO:0046824	BP	positive regulation of nucleocytoplasmic transport	3/ 202	59/ 43839	0.050847457627119	0.0025916085064975	0.2710949020633	ENSMUSG00000000303;ENSMUSG00000021948;ENSMUSG00000026778	Cdh1;Prkcd;Prkcq
9	GO:0002694	BP	regulation of leukocyte activation	9/ 202	626/ 43839	0.014376996805112	0.0026425116869127	0.2710949020633	ENSMUSG00000001444;ENSMUSG00000015812;ENSMUSG00000026778;ENSMUSG00000033721;ENSMUSG00000035000;ENSMUSG00000036594;ENSMUSG00000039323;ENSMUSG00000058099;ENSMUSG00000061878	Tbx21;Gnrh1;Prkcq;Vav3;Dpp4;H2-Aa;Igfbp2;Nfam1;Sphk1
5	GO:0050670	BP	regulation of lymphocyte proliferation	5/ 202	204/ 43839	0.024509803921569	0.0026433511672734	0.2710949020633	ENSMUSG00000015812;ENSMUSG00000026778;ENSMUSG00000033721;ENSMUSG00000036594;ENSMUSG00000039323	Gnrh1;Prkcq;Vav3;H2-Aa;Igfbp2
7	GO:0034765	BP	regulation of monoatomic ion transmembrane transport	7/ 202	401/ 43839	0.017456359102244	0.0027207966402583	0.2710949020633	ENSMUSG00000009246;ENSMUSG00000030730;ENSMUSG00000038764;ENSMUSG00000041046;ENSMUSG00000045246;ENSMUSG00000048387;ENSMUSG00000079436	Trpm5;Atp2a1;Ptpn3;Ramp3;Kcng4;Osr1;Kcnj13
2	GO:0001895	BP	retina homeostasis	2/ 202	17/ 43839	0.11764705882353	0.0027452477557606	0.2710949020633	ENSMUSG00000037446;ENSMUSG00000061048	Tulp1;Cdh3
2	GO:1905038	BP	regulation of membrane lipid metabolic process	2/ 202	17/ 43839	0.11764705882353	0.0027452477557606	0.2710949020633	ENSMUSG00000021948;ENSMUSG00000061878	Prkcd;Sphk1
2	GO:0090153	BP	regulation of sphingolipid biosynthetic process	2/ 202	17/ 43839	0.11764705882353	0.0027452477557606	0.2710949020633	ENSMUSG00000021948;ENSMUSG00000061878	Prkcd;Sphk1
2	GO:0090330	BP	regulation of platelet aggregation	2/ 202	17/ 43839	0.11764705882353	0.0027452477557606	0.2710949020633	ENSMUSG00000021948;ENSMUSG00000026778	Prkcd;Prkcq
2	GO:0007379	BP	segment specification	2/ 202	17/ 43839	0.11764705882353	0.0027452477557606	0.2710949020633	ENSMUSG00000001504;ENSMUSG00000048387	Irx2;Osr1
2	GO:0033194	BP	response to hydroperoxide	2/ 202	17/ 43839	0.11764705882353	0.0027452477557606	0.2710949020633	ENSMUSG00000021948;ENSMUSG00000032080	Prkcd;Apoa4
7	GO:0010038	BP	response to metal ion	7/ 202	402/ 43839	0.017412935323383	0.0027584557586995	0.2710949020633	ENSMUSG00000000303;ENSMUSG00000015812;ENSMUSG00000020431;ENSMUSG00000029151;ENSMUSG00000038255;ENSMUSG00000039323;ENSMUSG00000041479	Cdh1;Gnrh1;Adcy1;Slc30a3;Neurod2;Igfbp2;Syt15
14	GO:0051094	BP	positive regulation of developmental process	14/ 202	1291/ 43839	0.010844306738962	0.002809661807412	0.27147725395355	ENSMUSG00000000126;ENSMUSG00000001444;ENSMUSG00000004885;ENSMUSG00000027833;ENSMUSG00000029373;ENSMUSG00000034701;ENSMUSG00000036594;ENSMUSG00000038255;ENSMUSG00000040046;ENSMUSG00000048349;ENSMUSG00000048387;ENSMUSG00000057280;ENSMUSG00000061878;ENSMUSG00000064201	Wnt9a;Tbx21;Crabp2;Shox2;Pf4;Neurod1;H2-Aa;Neurod2;Tph1;Pou4f1;Osr1;Musk;Sphk1;Krt2
5	GO:0032944	BP	regulation of mononuclear cell proliferation	5/ 202	207/ 43839	0.024154589371981	0.0028143332518277	0.27147725395355	ENSMUSG00000015812;ENSMUSG00000026778;ENSMUSG00000033721;ENSMUSG00000036594;ENSMUSG00000039323	Gnrh1;Prkcq;Vav3;H2-Aa;Igfbp2
19	GO:0042981	BP	regulation of apoptotic process	19/ 202	1946/ 43839	0.0097636176772867	0.0028198951618974	0.27147725395355	ENSMUSG00000000126;ENSMUSG00000003283;ENSMUSG00000015812;ENSMUSG00000021948;ENSMUSG00000026778;ENSMUSG00000029368;ENSMUSG00000029373;ENSMUSG00000030069;ENSMUSG00000031849;ENSMUSG00000032532;ENSMUSG00000034701;ENSMUSG00000040310;ENSMUSG00000048349;ENSMUSG00000048387;ENSMUSG00000057280;ENSMUSG00000061878;ENSMUSG00000083396;ENSMUSG00000109061;ENSMUSG00000112621	Wnt9a;Hck;Gnrh1;Prkcd;Prkcq;Alb;Pf4;Prok2;Comp;Cck;Neurod1;Alx4;Pou4f1;Osr1;Musk;Sphk1;Gm15542;Gm49320;Gm5173
5	GO:0003714	MF	transcription corepressor activity	5/ 202	226/ 43839	0.02212389380531	0.0040882148477957	0.27288834109037	ENSMUSG00000019230;ENSMUSG00000030905;ENSMUSG00000032355;ENSMUSG00000038255;ENSMUSG00000048349	Lhx9;Crym;Mlip;Neurod2;Pou4f1
2	GO:0001972	MF	retinoic acid binding	2/ 202	21/ 43839	0.095238095238095	0.0041879565083785	0.27549470422507	ENSMUSG00000004885;ENSMUSG00000024987	Crabp2;Cyp26a1
4	GO:0007613	BP	memory	4/ 202	127/ 43839	0.031496062992126	0.0029079569499036	0.27680625546002	ENSMUSG00000020431;ENSMUSG00000032532;ENSMUSG00000057280;ENSMUSG00000070570	Adcy1;Cck;Musk;Slc17a7
12	GO:0001932	BP	regulation of protein phosphorylation	12/ 202	1021/ 43839	0.011753183153771	0.0029373543029774	0.27680625546002	ENSMUSG00000021948;ENSMUSG00000027376;ENSMUSG00000032303;ENSMUSG00000032532;ENSMUSG00000041046;ENSMUSG00000057280;ENSMUSG00000059456;ENSMUSG00000061878;ENSMUSG00000068037;ENSMUSG00000083396;ENSMUSG00000109061;ENSMUSG00000113200	Prkcd;Prom2;Chrna3;Cck;Ramp3;Musk;Ptk2b;Sphk1;Mas1;Gm15542;Gm49320;Gm48632
19	GO:0043067	BP	regulation of programmed cell death	19/ 202	1974/ 43839	0.0096251266464032	0.0030036746064943	0.27680625546002	ENSMUSG00000000126;ENSMUSG00000003283;ENSMUSG00000015812;ENSMUSG00000021948;ENSMUSG00000026778;ENSMUSG00000029368;ENSMUSG00000029373;ENSMUSG00000030069;ENSMUSG00000031849;ENSMUSG00000032532;ENSMUSG00000034701;ENSMUSG00000040310;ENSMUSG00000048349;ENSMUSG00000048387;ENSMUSG00000057280;ENSMUSG00000061878;ENSMUSG00000083396;ENSMUSG00000109061;ENSMUSG00000112621	Wnt9a;Hck;Gnrh1;Prkcd;Prkcq;Alb;Pf4;Prok2;Comp;Cck;Neurod1;Alx4;Pou4f1;Osr1;Musk;Sphk1;Gm15542;Gm49320;Gm5173
9	GO:0001775	BP	cell activation	9/ 202	639/ 43839	0.014084507042254	0.0030259566523627	0.27680625546002	ENSMUSG00000001444;ENSMUSG00000021948;ENSMUSG00000029373;ENSMUSG00000032446;ENSMUSG00000035000;ENSMUSG00000039155;ENSMUSG00000058099;ENSMUSG00000064201;ENSMUSG00000076609	Tbx21;Prkcd;Pf4;Eomes;Dpp4;Cdh26;Nfam1;Krt2;Igkc
2	GO:0021983	BP	pituitary gland development	2/ 202	18/ 43839	0.11111111111111	0.0030790617124752	0.27680625546002	ENSMUSG00000000303;ENSMUSG00000026572	Cdh1;Tbx19
2	GO:0043567	BP	regulation of insulin-like growth factor receptor signaling pathway	2/ 202	18/ 43839	0.11111111111111	0.0030790617124752	0.27680625546002	ENSMUSG00000039323;ENSMUSG00000061048	Igfbp2;Cdh3
3	GO:1900182	BP	positive regulation of protein localization to nucleus	3/ 202	63/ 43839	0.047619047619048	0.0031233830672727	0.27680625546002	ENSMUSG00000000303;ENSMUSG00000021948;ENSMUSG00000026778	Cdh1;Prkcd;Prkcq
32	GO:0042221	BP	response to chemical	32/ 202	4063/ 43839	0.0078759537287718	0.0031475487195164	0.27680625546002	ENSMUSG00000000303;ENSMUSG00000001444;ENSMUSG00000015812;ENSMUSG00000020431;ENSMUSG00000021948;ENSMUSG00000024650;ENSMUSG00000024987;ENSMUSG00000026712;ENSMUSG00000029151;ENSMUSG00000029373;ENSMUSG00000030730;ENSMUSG00000031849;ENSMUSG00000032080;ENSMUSG00000032303;ENSMUSG00000033721;ENSMUSG00000034701;ENSMUSG00000035200;ENSMUSG00000036594;ENSMUSG00000038255;ENSMUSG00000039323;ENSMUSG00000041046;…	Cdh1;Tbx21;Gnrh1;Adcy1;Prkcd;Slc22a6;Cyp26a1;Mrc1;Slc30a3;Pf4;Atp2a1;Comp;Apoa4;Chrna3;Vav3;Neurod1;Chrnb4;H2-Aa;Neurod2;Igfbp2;Ramp3;Syt15;Pou4f1;Osr1;Eno1b;Cdh3;Sphk1;Gng8;Mas1;Gm49320;Gm5173;Gm8983
7	GO:0033674	BP	positive regulation of kinase activity	7/ 202	412/ 43839	0.016990291262136	0.0031574504383835	0.27680625546002	ENSMUSG00000021948;ENSMUSG00000032303;ENSMUSG00000033721;ENSMUSG00000059456;ENSMUSG00000068037;ENSMUSG00000109061;ENSMUSG00000113200	Prkcd;Chrna3;Vav3;Ptk2b;Mas1;Gm49320;Gm48632
8	GO:0034762	BP	regulation of transmembrane transport	8/ 202	525/ 43839	0.015238095238095	0.0031825214169865	0.27680625546002	ENSMUSG00000009246;ENSMUSG00000021948;ENSMUSG00000030730;ENSMUSG00000038764;ENSMUSG00000041046;ENSMUSG00000045246;ENSMUSG00000048387;ENSMUSG00000079436	Trpm5;Prkcd;Atp2a1;Ptpn3;Ramp3;Kcng4;Osr1;Kcnj13
7	GO:0042391	BP	regulation of membrane potential	7/ 202	414/ 43839	0.016908212560386	0.0032422832740442	0.27680625546002	ENSMUSG00000029054;ENSMUSG00000032303;ENSMUSG00000032532;ENSMUSG00000035200;ENSMUSG00000038764;ENSMUSG00000046500;ENSMUSG00000070570	Gabrd;Chrna3;Cck;Chrnb4;Ptpn3;Tafa4;Slc17a7
3	GO:0030500	BP	regulation of bone mineralization	3/ 202	64/ 43839	0.046875	0.0032659788633446	0.27680625546002	ENSMUSG00000031849;ENSMUSG00000048368;ENSMUSG00000048387	Comp;Omd;Osr1
9	GO:0010035	BP	response to inorganic substance	9/ 202	650/ 43839	0.013846153846154	0.0033836252887186	0.27680625546002	ENSMUSG00000000303;ENSMUSG00000015812;ENSMUSG00000020431;ENSMUSG00000021948;ENSMUSG00000029151;ENSMUSG00000038255;ENSMUSG00000039323;ENSMUSG00000041479;ENSMUSG00000061878	Cdh1;Gnrh1;Adcy1;Prkcd;Slc30a3;Neurod2;Igfbp2;Syt15;Sphk1
2	GO:0007271	BP	synaptic transmission, cholinergic	2/ 202	19/ 43839	0.10526315789474	0.003430898630452	0.27680625546002	ENSMUSG00000032303;ENSMUSG00000035200	Chrna3;Chrnb4
30	GO:0010604	BP	positive regulation of macromolecule metabolic process	30/ 202	3790/ 43839	0.0079155672823219	0.0035361242377396	0.27680625546002	ENSMUSG00000000303;ENSMUSG00000001444;ENSMUSG00000019230;ENSMUSG00000021948;ENSMUSG00000022061;ENSMUSG00000026572;ENSMUSG00000026778;ENSMUSG00000027376;ENSMUSG00000027833;ENSMUSG00000029373;ENSMUSG00000032303;ENSMUSG00000032446;ENSMUSG00000032532;ENSMUSG00000034701;ENSMUSG00000038255;ENSMUSG00000040310;ENSMUSG00000041046;ENSMUSG00000048349;ENSMUSG00000048387;ENSMUSG00000057280;ENSMUSG00000058099;…	Cdh1;Tbx21;Lhx9;Prkcd;Nkx3-1;Tbx19;Prkcq;Prom2;Shox2;Pf4;Chrna3;Eomes;Cck;Neurod1;Neurod2;Alx4;Ramp3;Pou4f1;Osr1;Musk;Nfam1;Ddn;Ptk2b;Cdh3;Sphk1;Mas1;Ascl4;Gm49320;Gm5173;Gm48632
5	GO:0070663	BP	regulation of leukocyte proliferation	5/ 202	219/ 43839	0.022831050228311	0.0035789274935171	0.27680625546002	ENSMUSG00000015812;ENSMUSG00000026778;ENSMUSG00000033721;ENSMUSG00000036594;ENSMUSG00000039323	Gnrh1;Prkcq;Vav3;H2-Aa;Igfbp2
15	GO:2000026	BP	regulation of multicellular organismal development	15/ 202	1402/ 43839	0.010699001426534	0.0036647193671092	0.27680625546002	ENSMUSG00000000126;ENSMUSG00000001444;ENSMUSG00000004885;ENSMUSG00000027833;ENSMUSG00000029373;ENSMUSG00000030069;ENSMUSG00000031849;ENSMUSG00000036594;ENSMUSG00000048349;ENSMUSG00000048368;ENSMUSG00000048387;ENSMUSG00000057280;ENSMUSG00000058099;ENSMUSG00000061048;ENSMUSG00000061878	Wnt9a;Tbx21;Crabp2;Shox2;Pf4;Prok2;Comp;H2-Aa;Pou4f1;Omd;Osr1;Musk;Nfam1;Cdh3;Sphk1
3	GO:0007596	BP	blood coagulation	3/ 202	67/ 43839	0.044776119402985	0.003717484438596	0.27680625546002	ENSMUSG00000022766;ENSMUSG00000031849;ENSMUSG00000039109	Serpind1;Comp;F13a1
3	GO:0050817	BP	coagulation	3/ 202	67/ 43839	0.044776119402985	0.003717484438596	0.27680625546002	ENSMUSG00000022766;ENSMUSG00000031849;ENSMUSG00000039109	Serpind1;Comp;F13a1
8	GO:0051249	BP	regulation of lymphocyte activation	8/ 202	539/ 43839	0.014842300556586	0.0037268674082887	0.27680625546002	ENSMUSG00000001444;ENSMUSG00000015812;ENSMUSG00000026778;ENSMUSG00000033721;ENSMUSG00000035000;ENSMUSG00000036594;ENSMUSG00000039323;ENSMUSG00000058099	Tbx21;Gnrh1;Prkcq;Vav3;Dpp4;H2-Aa;Igfbp2;Nfam1
2	GO:0045932	BP	negative regulation of muscle contraction	2/ 202	20/ 43839	0.1	0.00380058700319	0.27680625546002	ENSMUSG00000030730;ENSMUSG00000064179	Atp2a1;Tnnt1
2	GO:0032740	BP	positive regulation of interleukin-17 production	2/ 202	20/ 43839	0.1	0.00380058700319	0.27680625546002	ENSMUSG00000026778;ENSMUSG00000061878	Prkcq;Sphk1
6	GO:0009410	BP	response to xenobiotic stimulus	6/ 202	320/ 43839	0.01875	0.0038326843651171	0.27680625546002	ENSMUSG00000032303;ENSMUSG00000033721;ENSMUSG00000034701;ENSMUSG00000039323;ENSMUSG00000061048;ENSMUSG00000068037	Chrna3;Vav3;Neurod1;Igfbp2;Cdh3;Mas1
5	GO:0007420	BP	brain development	5/ 202	223/ 43839	0.022421524663677	0.0038639995863515	0.27680625546002	ENSMUSG00000020431;ENSMUSG00000032446;ENSMUSG00000061878;ENSMUSG00000070570;ENSMUSG00000115293	Adcy1;Eomes;Sphk1;Slc17a7;Eef1ece2
7	GO:0098660	BP	inorganic ion transmembrane transport	7/ 202	429/ 43839	0.016317016317016	0.0039352775336179	0.27680625546002	ENSMUSG00000027994;ENSMUSG00000029151;ENSMUSG00000030730;ENSMUSG00000045246;ENSMUSG00000070570;ENSMUSG00000079436;ENSMUSG00000093954	Mcub;Slc30a3;Atp2a1;Kcng4;Slc17a7;Kcnj13;Gm16867
3	GO:0007599	BP	hemostasis	3/ 202	69/ 43839	0.043478260869565	0.0040385808959493	0.27680625546002	ENSMUSG00000022766;ENSMUSG00000031849;ENSMUSG00000039109	Serpind1;Comp;F13a1
8	GO:0060627	BP	regulation of vesicle-mediated transport	8/ 202	547/ 43839	0.014625228519196	0.0040687561384105	0.27680625546002	ENSMUSG00000003283;ENSMUSG00000020431;ENSMUSG00000027376;ENSMUSG00000032303;ENSMUSG00000037446;ENSMUSG00000041479;ENSMUSG00000061878;ENSMUSG00000070570	Hck;Adcy1;Prom2;Chrna3;Tulp1;Syt15;Sphk1;Slc17a7
4	GO:0001568	BP	blood vessel development	4/ 202	140/ 43839	0.028571428571429	0.0041186772894686	0.27680625546002	ENSMUSG00000030069;ENSMUSG00000048387;ENSMUSG00000061878;ENSMUSG00000108852	Prok2;Osr1;Sphk1;Gm44911
2	GO:0035116	BP	embryonic hindlimb morphogenesis	2/ 202	21/ 43839	0.095238095238095	0.0041879565083785	0.27680625546002	ENSMUSG00000040310;ENSMUSG00000048387	Alx4;Osr1
8	GO:0030001	BP	metal ion transport	8/ 202	550/ 43839	0.014545454545455	0.0042030253306586	0.27680625546002	ENSMUSG00000027994;ENSMUSG00000029151;ENSMUSG00000030730;ENSMUSG00000034224;ENSMUSG00000041046;ENSMUSG00000045246;ENSMUSG00000079436;ENSMUSG00000093954	Mcub;Slc30a3;Atp2a1;Slc38a8;Ramp3;Kcng4;Kcnj13;Gm16867
11	GO:0051050	BP	positive regulation of transport	11/ 202	937/ 43839	0.011739594450374	0.004376728579784	0.27680625546002	ENSMUSG00000000303;ENSMUSG00000021948;ENSMUSG00000026778;ENSMUSG00000029151;ENSMUSG00000030730;ENSMUSG00000031075;ENSMUSG00000032532;ENSMUSG00000037446;ENSMUSG00000041046;ENSMUSG00000061048;ENSMUSG00000061878	Cdh1;Prkcd;Prkcq;Slc30a3;Atp2a1;Ano1;Cck;Tulp1;Ramp3;Cdh3;Sphk1
2	GO:0002063	BP	chondrocyte development	2/ 202	22/ 43839	0.090909090909091	0.0045928380007144	0.27680625546002	ENSMUSG00000027833;ENSMUSG00000031849	Shox2;Comp
2	GO:2000316	BP	regulation of T-helper 17 type immune response	2/ 202	22/ 43839	0.090909090909091	0.0045928380007144	0.27680625546002	ENSMUSG00000001444;ENSMUSG00000026778	Tbx21;Prkcq
1	GO:0002302	BP	CD8-positive, alpha-beta T cell differentiation involved in immune response	1/ 202	1/ 43839	1	0.0046077693378042	0.27680625546002	ENSMUSG00000032446	Eomes
1	GO:2001207	BP	regulation of transcription elongation by RNA polymerase I	1/ 202	1/ 43839	1	0.0046077693378042	0.27680625546002	ENSMUSG00000048349	Pou4f1
1	GO:0072168	BP	specification of anterior mesonephric tubule identity	1/ 202	1/ 43839	1	0.0046077693378042	0.27680625546002	ENSMUSG00000048387	Osr1
1	GO:0051796	BP	negative regulation of timing of catagen	1/ 202	1/ 43839	1	0.0046077693378042	0.27680625546002	ENSMUSG00000061048	Cdh3
1	GO:0060809	BP	mesodermal to mesenchymal transition involved in gastrulation	1/ 202	1/ 43839	1	0.0046077693378042	0.27680625546002	ENSMUSG00000032446	Eomes
1	GO:0090094	BP	metanephric cap mesenchymal cell proliferation involved in metanephros development	1/ 202	1/ 43839	1	0.0046077693378042	0.27680625546002	ENSMUSG00000048387	Osr1
1	GO:0051355	BP	proprioception involved in equilibrioception	1/ 202	1/ 43839	1	0.0046077693378042	0.27680625546002	ENSMUSG00000048349	Pou4f1
1	GO:0060116	BP	vestibular receptor cell morphogenesis	1/ 202	1/ 43839	1	0.0046077693378042	0.27680625546002	ENSMUSG00000035916	Ptprq
1	GO:0071444	BP	cellular response to pheromone	1/ 202	1/ 43839	1	0.0046077693378042	0.27680625546002	ENSMUSG00000063594	Gng8
1	GO:0032771	BP	regulation of tyrosinase activity	1/ 202	1/ 43839	1	0.0046077693378042	0.27680625546002	ENSMUSG00000061048	Cdh3
1	GO:0048389	BP	intermediate mesoderm development	1/ 202	1/ 43839	1	0.0046077693378042	0.27680625546002	ENSMUSG00000048387	Osr1
1	GO:2000754	BP	regulation of sphingomyelin catabolic process	1/ 202	1/ 43839	1	0.0046077693378042	0.27680625546002	ENSMUSG00000021948	Prkcd
1	GO:2000986	BP	negative regulation of behavioral fear response	1/ 202	1/ 43839	1	0.0046077693378042	0.27680625546002	ENSMUSG00000032532	Cck
1	GO:0072169	BP	specification of posterior mesonephric tubule identity	1/ 202	1/ 43839	1	0.0046077693378042	0.27680625546002	ENSMUSG00000048387	Osr1
1	GO:0072190	BP	ureter urothelium development	1/ 202	1/ 43839	1	0.0046077693378042	0.27680625546002	ENSMUSG00000048387	Osr1
1	GO:1900163	BP	positive regulation of phospholipid scramblase activity	1/ 202	1/ 43839	1	0.0046077693378042	0.27680625546002	ENSMUSG00000021948	Prkcd
1	GO:0072239	BP	metanephric glomerulus vasculature development	1/ 202	1/ 43839	1	0.0046077693378042	0.27680625546002	ENSMUSG00000048387	Osr1
1	GO:0015742	BP	alpha-ketoglutarate transport	1/ 202	1/ 43839	1	0.0046077693378042	0.27680625546002	ENSMUSG00000024650	Slc22a6
1	GO:2000752	BP	regulation of glucosylceramide catabolic process	1/ 202	1/ 43839	1	0.0046077693378042	0.27680625546002	ENSMUSG00000021948	Prkcd
1	GO:0072183	BP	negative regulation of nephron tubule epithelial cell differentiation	1/ 202	1/ 43839	1	0.0046077693378042	0.27680625546002	ENSMUSG00000048387	Osr1
1	GO:0042137	BP	sequestering of neurotransmitter	1/ 202	1/ 43839	1	0.0046077693378042	0.27680625546002	ENSMUSG00000070570	Slc17a7
1	GO:0097377	BP	spinal cord interneuron axon guidance	1/ 202	1/ 43839	1	0.0046077693378042	0.27680625546002	ENSMUSG00000019230	Lhx9
1	GO:0072133	BP	metanephric mesenchyme morphogenesis	1/ 202	1/ 43839	1	0.0046077693378042	0.27680625546002	ENSMUSG00000048387	Osr1
1	GO:0072131	BP	kidney mesenchyme morphogenesis	1/ 202	1/ 43839	1	0.0046077693378042	0.27680625546002	ENSMUSG00000048387	Osr1
1	GO:2000753	BP	positive regulation of glucosylceramide catabolic process	1/ 202	1/ 43839	1	0.0046077693378042	0.27680625546002	ENSMUSG00000021948	Prkcd
1	GO:1905364	BP	regulation of endosomal vesicle fusion	1/ 202	1/ 43839	1	0.0046077693378042	0.27680625546002	ENSMUSG00000061878	Sphk1
1	GO:0048934	BP	peripheral nervous system neuron differentiation	1/ 202	1/ 43839	1	0.0046077693378042	0.27680625546002	ENSMUSG00000048349	Pou4f1
1	GO:0072167	BP	specification of mesonephric tubule identity	1/ 202	1/ 43839	1	0.0046077693378042	0.27680625546002	ENSMUSG00000048387	Osr1
1	GO:0072194	BP	kidney smooth muscle tissue development	1/ 202	1/ 43839	1	0.0046077693378042	0.27680625546002	ENSMUSG00000048387	Osr1
1	GO:0043438	BP	acetoacetic acid metabolic process	1/ 202	1/ 43839	1	0.0046077693378042	0.27680625546002	ENSMUSG00000005994	Tyrp1
1	GO:0035262	BP	gonad morphogenesis	1/ 202	1/ 43839	1	0.0046077693378042	0.27680625546002	ENSMUSG00000019230	Lhx9
1	GO:0072098	BP	anterior/posterior pattern specification involved in kidney development	1/ 202	1/ 43839	1	0.0046077693378042	0.27680625546002	ENSMUSG00000048387	Osr1
1	GO:2000570	BP	positive regulation of T-helper 2 cell activation	1/ 202	1/ 43839	1	0.0046077693378042	0.27680625546002	ENSMUSG00000026778	Prkcq
1	GO:1902910	BP	positive regulation of melanosome transport	1/ 202	1/ 43839	1	0.0046077693378042	0.27680625546002	ENSMUSG00000061048	Cdh3
1	GO:0061227	BP	pattern specification involved in mesonephros development	1/ 202	1/ 43839	1	0.0046077693378042	0.27680625546002	ENSMUSG00000048387	Osr1
1	GO:0060983	BP	epicardium-derived cardiac vascular smooth muscle cell differentiation	1/ 202	1/ 43839	1	0.0046077693378042	0.27680625546002	ENSMUSG00000030069	Prok2
1	GO:0072208	BP	metanephric smooth muscle tissue development	1/ 202	1/ 43839	1	0.0046077693378042	0.27680625546002	ENSMUSG00000048387	Osr1
1	GO:0097380	BP	dorsal spinal cord interneuron anterior axon guidance	1/ 202	1/ 43839	1	0.0046077693378042	0.27680625546002	ENSMUSG00000019230	Lhx9
1	GO:1900161	BP	regulation of phospholipid scramblase activity	1/ 202	1/ 43839	1	0.0046077693378042	0.27680625546002	ENSMUSG00000021948	Prkcd
1	GO:0060901	BP	regulation of hair cycle by canonical Wnt signaling pathway	1/ 202	1/ 43839	1	0.0046077693378042	0.27680625546002	ENSMUSG00000061048	Cdh3
1	GO:0030581	BP	symbiont intracellular protein transport in host	1/ 202	1/ 43839	1	0.0046077693378042	0.27680625546002	ENSMUSG00000082691	Dynlt1-ps1
1	GO:2000755	BP	positive regulation of sphingomyelin catabolic process	1/ 202	1/ 43839	1	0.0046077693378042	0.27680625546002	ENSMUSG00000021948	Prkcd
1	GO:0072166	BP	posterior mesonephric tubule development	1/ 202	1/ 43839	1	0.0046077693378042	0.27680625546002	ENSMUSG00000048387	Osr1
1	GO:0110113	BP	positive regulation of lipid transporter activity	1/ 202	1/ 43839	1	0.0046077693378042	0.27680625546002	ENSMUSG00000021948	Prkcd
1	GO:0072259	BP	metanephric interstitial fibroblast development	1/ 202	1/ 43839	1	0.0046077693378042	0.27680625546002	ENSMUSG00000048387	Osr1
1	GO:0097378	BP	dorsal spinal cord interneuron axon guidance	1/ 202	1/ 43839	1	0.0046077693378042	0.27680625546002	ENSMUSG00000019230	Lhx9
1	GO:0019060	BP	intracellular transport of viral protein in host cell	1/ 202	1/ 43839	1	0.0046077693378042	0.27680625546002	ENSMUSG00000082691	Dynlt1-ps1
1	GO:2000569	BP	regulation of T-helper 2 cell activation	1/ 202	1/ 43839	1	0.0046077693378042	0.27680625546002	ENSMUSG00000026778	Prkcq
1	GO:2001208	BP	negative regulation of transcription elongation by RNA polymerase I	1/ 202	1/ 43839	1	0.0046077693378042	0.27680625546002	ENSMUSG00000048349	Pou4f1
1	GO:0072141	BP	renal interstitial fibroblast development	1/ 202	1/ 43839	1	0.0046077693378042	0.27680625546002	ENSMUSG00000048387	Osr1
1	GO:0010312	BP	detoxification of zinc ion	1/ 202	1/ 43839	1	0.0046077693378042	0.27680625546002	ENSMUSG00000029151	Slc30a3
1	GO:1903366	BP	negative regulation of fear response	1/ 202	1/ 43839	1	0.0046077693378042	0.27680625546002	ENSMUSG00000032532	Cck
1	GO:0032773	BP	positive regulation of tyrosinase activity	1/ 202	1/ 43839	1	0.0046077693378042	0.27680625546002	ENSMUSG00000061048	Cdh3
1	GO:0032980	BP	keratinocyte activation	1/ 202	1/ 43839	1	0.0046077693378042	0.27680625546002	ENSMUSG00000064201	Krt2
1	GO:0072184	BP	renal vesicle progenitor cell differentiation	1/ 202	1/ 43839	1	0.0046077693378042	0.27680625546002	ENSMUSG00000048387	Osr1
9	GO:0031344	BP	regulation of cell projection organization	9/ 202	682/ 43839	0.013196480938416	0.0046160455263258	0.27680625546002	ENSMUSG00000004885;ENSMUSG00000021948;ENSMUSG00000025432;ENSMUSG00000026778;ENSMUSG00000027376;ENSMUSG00000027833;ENSMUSG00000032303;ENSMUSG00000050896;ENSMUSG00000061878	Crabp2;Prkcd;Avil;Prkcq;Prom2;Shox2;Chrna3;Rtn4rl2;Sphk1
4	GO:0070382	CC	exocytic vesicle	4/ 202	176/ 43839	0.022727272727273	0.0091369762324156	0.27687043160861	ENSMUSG00000029151;ENSMUSG00000041479;ENSMUSG00000061878;ENSMUSG00000070570	Slc30a3;Syt15;Sphk1;Slc17a7
1	GO:0030669	CC	clathrin-coated endocytic vesicle membrane	1/ 202	2/ 43839	0.5	0.0091944117620426	0.27687043160861	ENSMUSG00000005994	Tyrp1
1	GO:0150058	CC	amylin receptor complex 3	1/ 202	2/ 43839	0.5	0.0091944117620426	0.27687043160861	ENSMUSG00000041046	Ramp3
1	GO:1990005	CC	granular vesicle	1/ 202	2/ 43839	0.5	0.0091944117620426	0.27687043160861	ENSMUSG00000015812	Gnrh1
4	GO:1902075	BP	cellular response to salt	4/ 202	145/ 43839	0.027586206896552	0.0046629721044988	0.27844042710071	ENSMUSG00000000303;ENSMUSG00000020431;ENSMUSG00000038255;ENSMUSG00000041479	Cdh1;Adcy1;Neurod2;Syt15
4	GO:0046943	MF	carboxylic acid transmembrane transporter activity	4/ 202	144/ 43839	0.027777777777778	0.0045504559988353	0.27848987345158	ENSMUSG00000029843;ENSMUSG00000030108;ENSMUSG00000034224;ENSMUSG00000070570	Slc13a4;Slc6a13;Slc38a8;Slc17a7
3	GO:0098960	MF	postsynaptic neurotransmitter receptor activity	3/ 202	72/ 43839	0.041666666666667	0.0045509882268929	0.27848987345158	ENSMUSG00000029054;ENSMUSG00000032303;ENSMUSG00000035200	Gabrd;Chrna3;Chrnb4
1	GO:0031530	MF	gonadotropin-releasing hormone receptor binding	1/ 202	1/ 43839	1	0.0046077693378042	0.27848987345158	ENSMUSG00000015812	Gnrh1
1	GO:0005183	MF	gonadotropin hormone-releasing hormone activity	1/ 202	1/ 43839	1	0.0046077693378042	0.27848987345158	ENSMUSG00000015812	Gnrh1
1	GO:0047127	MF	thiomorpholine-carboxylate dehydrogenase activity	1/ 202	1/ 43839	1	0.0046077693378042	0.27848987345158	ENSMUSG00000030905	Crym
1	GO:0008068	MF	extracellularly glutamate-gated chloride channel activity	1/ 202	1/ 43839	1	0.0046077693378042	0.27848987345158	ENSMUSG00000070570	Slc17a7
4	GO:0005342	MF	organic acid transmembrane transporter activity	4/ 202	145/ 43839	0.027586206896552	0.0046629721044988	0.27848987345158	ENSMUSG00000029843;ENSMUSG00000030108;ENSMUSG00000034224;ENSMUSG00000070570	Slc13a4;Slc6a13;Slc38a8;Slc17a7
18	GO:0010647	BP	positive regulation of cell communication	18/ 202	1922/ 43839	0.0093652445369407	0.0047698115352705	0.28283760455369	ENSMUSG00000000126;ENSMUSG00000016763;ENSMUSG00000020431;ENSMUSG00000021948;ENSMUSG00000027833;ENSMUSG00000027931;ENSMUSG00000031075;ENSMUSG00000035200;ENSMUSG00000035305;ENSMUSG00000038255;ENSMUSG00000041046;ENSMUSG00000048373;ENSMUSG00000057280;ENSMUSG00000058099;ENSMUSG00000061048;ENSMUSG00000061878;ENSMUSG00000109061;ENSMUSG00000112621	Wnt9a;Scube1;Adcy1;Prkcd;Shox2;Npr1;Ano1;Chrnb4;Ror1;Neurod2;Ramp3;Fgfbp1;Musk;Nfam1;Cdh3;Sphk1;Gm49320;Gm5173
11	GO:0048870	BP	cell motility	11/ 202	949/ 43839	0.01159114857745	0.0048055160960008	0.28283760455369	ENSMUSG00000001444;ENSMUSG00000021948;ENSMUSG00000026778;ENSMUSG00000029373;ENSMUSG00000032532;ENSMUSG00000033721;ENSMUSG00000035000;ENSMUSG00000046500;ENSMUSG00000048349;ENSMUSG00000064201;ENSMUSG00000106247	Tbx21;Prkcd;Prkcq;Pf4;Cck;Vav3;Dpp4;Tafa4;Pou4f1;Krt2;Gm43720
5	GO:0060326	BP	cell chemotaxis	5/ 202	235/ 43839	0.021276595744681	0.0048165533279705	0.28283760455369	ENSMUSG00000021948;ENSMUSG00000026778;ENSMUSG00000029373;ENSMUSG00000033721;ENSMUSG00000046500	Prkcd;Prkcq;Pf4;Vav3;Tafa4
11	GO:0007155	BP	cell adhesion	11/ 202	950/ 43839	0.011578947368421	0.0048427025062295	0.28319804077752	ENSMUSG00000000303;ENSMUSG00000026315;ENSMUSG00000030787;ENSMUSG00000031849;ENSMUSG00000032080;ENSMUSG00000032092;ENSMUSG00000034774;ENSMUSG00000035000;ENSMUSG00000039155;ENSMUSG00000048368;ENSMUSG00000061048	Cdh1;Serpinb8;Lyve1;Comp;Apoa4;Mpzl2;Dsg1c;Dpp4;Cdh26;Omd;Cdh3
58	GO:0043167	MF	ion binding	58/ 202	8935/ 43839	0.0064913262451035	0.0048925460662582	0.28454216560136	ENSMUSG00000000303;ENSMUSG00000003283;ENSMUSG00000004885;ENSMUSG00000005994;ENSMUSG00000016763;ENSMUSG00000019230;ENSMUSG00000020431;ENSMUSG00000021948;ENSMUSG00000022468;ENSMUSG00000024650;ENSMUSG00000024987;ENSMUSG00000026778;ENSMUSG00000027489;ENSMUSG00000027931;ENSMUSG00000028862;ENSMUSG00000029368;ENSMUSG00000030730;ENSMUSG00000031849;ENSMUSG00000032080;ENSMUSG00000032303;ENSMUSG00000032373;…	Cdh1;Hck;Crabp2;Tyrp1;Scube1;Lhx9;Adcy1;Prkcd;Endou;Slc22a6;Cyp26a1;Prkcq;Necab3;Npr1;Map3k6;Alb;Atp2a1;Comp;Apoa4;Chrna3;Car12;Mctp2;Vav3;Dsg1c;Chrnb4;Ror1;Zic4;Tulp1;F13a1;Cdh26;Tph1;Syt15;Osr1;Htr5b;Cngb3;Musk;Eno1b;Ptk2b;Cdh3;Obscn;Sphk1;Tnnt1;Aox3;Rslcan18;Gm26377;Gm15542;Gm13340;4930511M06Rik;Gm20463;Pla2g4b;Gm2098;Gm49320;Gm48275;Ndor1;Eef1ece2;Gcat;Gm50388;Gm50210
2	GO:0140272	MF	exogenous protein binding	2/ 202	23/ 43839	0.08695652173913	0.0050150635047607	0.28454216560136	ENSMUSG00000029368;ENSMUSG00000035000	Alb;Dpp4
2	GO:0061778	MF	intracellular chloride channel activity	2/ 202	23/ 43839	0.08695652173913	0.0050150635047607	0.28454216560136	ENSMUSG00000031075;ENSMUSG00000038115	Ano1;Ano2
2	GO:0005229	MF	intracellular calcium activated chloride channel activity	2/ 202	23/ 43839	0.08695652173913	0.0050150635047607	0.28454216560136	ENSMUSG00000031075;ENSMUSG00000038115	Ano1;Ano2
3	GO:0008589	BP	regulation of smoothened signaling pathway	3/ 202	74/ 43839	0.040540540540541	0.004913445226146	0.2861525795902	ENSMUSG00000000126;ENSMUSG00000016763;ENSMUSG00000027833	Wnt9a;Scube1;Shox2
4	GO:0045211	CC	postsynaptic membrane	4/ 202	179/ 43839	0.022346368715084	0.0096786848642929	0.28682705780373	ENSMUSG00000010825;ENSMUSG00000032303;ENSMUSG00000035200;ENSMUSG00000057280	Grid2ip;Chrna3;Chrnb4;Musk
2	GO:0010543	BP	regulation of platelet activation	2/ 202	23/ 43839	0.08695652173913	0.0050150635047607	0.29066923393441	ENSMUSG00000021948;ENSMUSG00000026778	Prkcd;Prkcq
11	GO:0031401	BP	positive regulation of protein modification process	11/ 202	955/ 43839	0.01151832460733	0.0050320776083896	0.29066923393441	ENSMUSG00000021948;ENSMUSG00000027376;ENSMUSG00000032303;ENSMUSG00000032532;ENSMUSG00000041046;ENSMUSG00000057280;ENSMUSG00000059456;ENSMUSG00000061878;ENSMUSG00000068037;ENSMUSG00000109061;ENSMUSG00000113200	Prkcd;Prom2;Chrna3;Cck;Ramp3;Musk;Ptk2b;Sphk1;Mas1;Gm49320;Gm48632
3	GO:0004601	MF	peroxidase activity	3/ 202	76/ 43839	0.039473684210526	0.005292844780906	0.29297832268942	ENSMUSG00000032818;ENSMUSG00000042808;ENSMUSG00000121068	Loxhd1;Gpx2;Gm57050
3	GO:0015171	MF	amino acid transmembrane transporter activity	3/ 202	76/ 43839	0.039473684210526	0.005292844780906	0.29297832268942	ENSMUSG00000030108;ENSMUSG00000034224;ENSMUSG00000070570	Slc6a13;Slc38a8;Slc17a7
3	GO:0070167	BP	regulation of biomineral tissue development	3/ 202	75/ 43839	0.04	0.0051010137036752	0.29345343875777	ENSMUSG00000031849;ENSMUSG00000048368;ENSMUSG00000048387	Comp;Omd;Osr1
48	GO:0080090	BP	regulation of primary metabolic process	48/ 202	7078/ 43839	0.0067815767165866	0.0051900908303214	0.29736909081259	ENSMUSG00000000126;ENSMUSG00000000303;ENSMUSG00000001444;ENSMUSG00000001504;ENSMUSG00000003283;ENSMUSG00000009628;ENSMUSG00000019230;ENSMUSG00000020431;ENSMUSG00000021175;ENSMUSG00000021948;ENSMUSG00000022061;ENSMUSG00000022766;ENSMUSG00000026315;ENSMUSG00000026572;ENSMUSG00000026778;ENSMUSG00000027376;ENSMUSG00000027489;ENSMUSG00000027833;ENSMUSG00000029373;ENSMUSG00000030905;ENSMUSG00000032080;…	Wnt9a;Cdh1;Tbx21;Irx2;Hck;Tex15;Lhx9;Adcy1;Cdca7l;Prkcd;Nkx3-1;Serpind1;Serpinb8;Tbx19;Prkcq;Prom2;Necab3;Shox2;Pf4;Crym;Apoa4;Chrna3;Mlip;Eomes;Cck;Vav3;Neurod1;Ror1;Neurod2;Ptpn3;Alx4;Ramp3;Pou4f1;Osr1;Musk;Nfam1;Ddn;Ptk2b;Sphk1;Mas1;Rslcan18;Bfar;Gm15542;Ascl4;Gm28539;Gm49320;Gm5173;Gm48632
15	GO:0045893	BP	positive regulation of DNA-templated transcription	15/ 202	1504/ 43839	0.0099734042553191	0.0052197879109233	0.29786467143302	ENSMUSG00000000303;ENSMUSG00000001444;ENSMUSG00000019230;ENSMUSG00000026572;ENSMUSG00000027833;ENSMUSG00000029373;ENSMUSG00000032446;ENSMUSG00000034701;ENSMUSG00000038255;ENSMUSG00000040310;ENSMUSG00000048349;ENSMUSG00000048387;ENSMUSG00000059213;ENSMUSG00000085111;ENSMUSG00000109061	Cdh1;Tbx21;Lhx9;Tbx19;Shox2;Pf4;Eomes;Neurod1;Neurod2;Alx4;Pou4f1;Osr1;Ddn;Ascl4;Gm49320
39	GO:0007165	BP	signal transduction	39/ 202	5467/ 43839	0.0071337113590635	0.0052475395548966	0.29801778269372	ENSMUSG00000000126;ENSMUSG00000003283;ENSMUSG00000010825;ENSMUSG00000020431;ENSMUSG00000021948;ENSMUSG00000022061;ENSMUSG00000024985;ENSMUSG00000026778;ENSMUSG00000027931;ENSMUSG00000029054;ENSMUSG00000029373;ENSMUSG00000030069;ENSMUSG00000030730;ENSMUSG00000031849;ENSMUSG00000032303;ENSMUSG00000032528;ENSMUSG00000032532;ENSMUSG00000033721;ENSMUSG00000034701;ENSMUSG00000035200;ENSMUSG00000039323;…	Wnt9a;Hck;Grid2ip;Adcy1;Prkcd;Nkx3-1;Tcf7l2;Prkcq;Npr1;Gabrd;Pf4;Prok2;Atp2a1;Comp;Chrna3;Vipr1;Cck;Vav3;Neurod1;Chrnb4;Igfbp2;Ramp3;Gpr151;Wfikkn2;Pou4f1;Rtn4rl2;Musk;Nfam1;Cdh3;Sphk1;Gng8;Mas1;Edaradd;Lef1os1;Gm43720;Gm49320;Gm5173;Gm48632;Gm9042
15	GO:1902680	BP	positive regulation of RNA biosynthetic process	15/ 202	1506/ 43839	0.0099601593625498	0.0052645877383713	0.29801778269372	ENSMUSG00000000303;ENSMUSG00000001444;ENSMUSG00000019230;ENSMUSG00000026572;ENSMUSG00000027833;ENSMUSG00000029373;ENSMUSG00000032446;ENSMUSG00000034701;ENSMUSG00000038255;ENSMUSG00000040310;ENSMUSG00000048349;ENSMUSG00000048387;ENSMUSG00000059213;ENSMUSG00000085111;ENSMUSG00000109061	Cdh1;Tbx21;Lhx9;Tbx19;Shox2;Pf4;Eomes;Neurod1;Neurod2;Alx4;Pou4f1;Osr1;Ddn;Ascl4;Gm49320
7	GO:0046649	BP	lymphocyte activation	7/ 202	454/ 43839	0.015418502202643	0.0053331327491662	0.29921434209877	ENSMUSG00000001444;ENSMUSG00000021948;ENSMUSG00000032446;ENSMUSG00000035000;ENSMUSG00000039155;ENSMUSG00000058099;ENSMUSG00000076609	Tbx21;Prkcd;Eomes;Dpp4;Cdh26;Nfam1;Igkc
6	GO:0006935	BP	chemotaxis	6/ 202	343/ 43839	0.017492711370262	0.0053491540807651	0.29921434209877	ENSMUSG00000021948;ENSMUSG00000026778;ENSMUSG00000029373;ENSMUSG00000030069;ENSMUSG00000033721;ENSMUSG00000046500	Prkcd;Prkcq;Pf4;Prok2;Vav3;Tafa4
6	GO:0042330	BP	taxis	6/ 202	343/ 43839	0.017492711370262	0.0053491540807651	0.29921434209877	ENSMUSG00000021948;ENSMUSG00000026778;ENSMUSG00000029373;ENSMUSG00000030069;ENSMUSG00000033721;ENSMUSG00000046500	Prkcd;Prkcq;Pf4;Prok2;Vav3;Tafa4
3	GO:0016684	MF	oxidoreductase activity, acting on peroxide as acceptor	3/ 202	77/ 43839	0.038961038961039	0.0054889646080601	0.3001736187468	ENSMUSG00000032818;ENSMUSG00000042808;ENSMUSG00000121068	Loxhd1;Gpx2;Gm57050
11	GO:0016773	MF	phosphotransferase activity, alcohol group as acceptor	11/ 202	969/ 43839	0.011351909184727	0.0055937291439046	0.30069976119645	ENSMUSG00000003283;ENSMUSG00000021948;ENSMUSG00000026778;ENSMUSG00000027931;ENSMUSG00000028862;ENSMUSG00000035305;ENSMUSG00000057280;ENSMUSG00000059456;ENSMUSG00000061462;ENSMUSG00000061878;ENSMUSG00000109061	Hck;Prkcd;Prkcq;Npr1;Map3k6;Ror1;Musk;Ptk2b;Obscn;Sphk1;Gm49320
4	GO:0004867	MF	serine-type endopeptidase inhibitor activity	4/ 202	153/ 43839	0.026143790849673	0.0056310816703455	0.30069976119645	ENSMUSG00000022766;ENSMUSG00000026315;ENSMUSG00000030359;ENSMUSG00000044177	Serpind1;Serpinb8;Pzp;Wfikkn2
2	GO:0009190	BP	cyclic nucleotide biosynthetic process	2/ 202	24/ 43839	0.083333333333333	0.0054544662078446	0.30390395973786	ENSMUSG00000020431;ENSMUSG00000027931	Adcy1;Npr1
5	GO:0003002	BP	regionalization	5/ 202	243/ 43839	0.020576131687243	0.0055374531243204	0.30731779064856	ENSMUSG00000001504;ENSMUSG00000032446;ENSMUSG00000034701;ENSMUSG00000040310;ENSMUSG00000048387	Irx2;Eomes;Neurod1;Alx4;Osr1
4	GO:0019838	MF	growth factor binding	4/ 202	155/ 43839	0.025806451612903	0.005892486531644	0.31099995775735	ENSMUSG00000030359;ENSMUSG00000039323;ENSMUSG00000044177;ENSMUSG00000048373	Pzp;Igfbp2;Wfikkn2;Fgfbp1
4	GO:0015081	MF	sodium ion transmembrane transporter activity	4/ 202	156/ 43839	0.025641025641026	0.0060261681982751	0.31238027114544	ENSMUSG00000009246;ENSMUSG00000029843;ENSMUSG00000030108;ENSMUSG00000070570	Trpm5;Slc13a4;Slc6a13;Slc17a7
14	GO:0003690	MF	double-stranded DNA binding	14/ 202	1357/ 43839	0.010316875460575	0.0060739711590969	0.31238027114544	ENSMUSG00000001444;ENSMUSG00000019230;ENSMUSG00000021848;ENSMUSG00000026572;ENSMUSG00000032446;ENSMUSG00000034701;ENSMUSG00000036972;ENSMUSG00000038255;ENSMUSG00000040310;ENSMUSG00000048349;ENSMUSG00000048387;ENSMUSG00000059040;ENSMUSG00000059213;ENSMUSG00000085111	Tbx21;Lhx9;Otx2;Tbx19;Eomes;Neurod1;Zic4;Neurod2;Alx4;Pou4f1;Osr1;Eno1b;Ddn;Ascl4
10	GO:0004672	MF	protein kinase activity	10/ 202	848/ 43839	0.011792452830189	0.006276620886943	0.31238027114544	ENSMUSG00000003283;ENSMUSG00000021948;ENSMUSG00000026778;ENSMUSG00000027931;ENSMUSG00000028862;ENSMUSG00000035305;ENSMUSG00000057280;ENSMUSG00000059456;ENSMUSG00000061462;ENSMUSG00000109061	Hck;Prkcd;Prkcq;Npr1;Map3k6;Ror1;Musk;Ptk2b;Obscn;Gm49320
7	GO:0033218	MF	amide binding	7/ 202	469/ 43839	0.014925373134328	0.0063338070106493	0.31238027114544	ENSMUSG00000024610;ENSMUSG00000027931;ENSMUSG00000032528;ENSMUSG00000035000;ENSMUSG00000036594;ENSMUSG00000068037;ENSMUSG00000079507	Cd74;Npr1;Vipr1;Dpp4;H2-Aa;Mas1;H2-Q1
2	GO:0009975	MF	cyclase activity	2/ 202	26/ 43839	0.076923076923077	0.0063841417319258	0.31238027114544	ENSMUSG00000020431;ENSMUSG00000027931	Adcy1;Npr1
2	GO:0030247	MF	polysaccharide binding	2/ 202	26/ 43839	0.076923076923077	0.0063841417319258	0.31238027114544	ENSMUSG00000022468;ENSMUSG00000033633	Endou;Clec18a
17	GO:0140110	MF	transcription regulator activity	17/ 202	1810/ 43839	0.0093922651933702	0.0064003888998736	0.31238027114544	ENSMUSG00000001444;ENSMUSG00000019230;ENSMUSG00000021848;ENSMUSG00000022061;ENSMUSG00000025128;ENSMUSG00000026572;ENSMUSG00000027833;ENSMUSG00000030905;ENSMUSG00000032355;ENSMUSG00000032446;ENSMUSG00000034701;ENSMUSG00000036972;ENSMUSG00000038255;ENSMUSG00000040310;ENSMUSG00000048349;ENSMUSG00000059040;ENSMUSG00000059213	Tbx21;Lhx9;Otx2;Nkx3-1;Bhlhe22;Tbx19;Shox2;Crym;Mlip;Eomes;Neurod1;Zic4;Neurod2;Alx4;Pou4f1;Eno1b;Ddn
3	GO:0001523	BP	retinoid metabolic process	3/ 202	78/ 43839	0.038461538461538	0.0056893986949646	0.31451707160602	ENSMUSG00000004885;ENSMUSG00000024987;ENSMUSG00000061808	Crabp2;Cyp26a1;Ttr
3	GO:0048002	BP	antigen processing and presentation of peptide antigen	3/ 202	79/ 43839	0.037974683544304	0.0058941719177308	0.32297598521544	ENSMUSG00000024610;ENSMUSG00000036594;ENSMUSG00000079507	Cd74;H2-Aa;H2-Q1
2	GO:0044331	BP	cell-cell adhesion mediated by cadherin	2/ 202	25/ 43839	0.08	0.005910880452996	0.32297598521544	ENSMUSG00000039155;ENSMUSG00000061048	Cdh26;Cdh3
2	GO:0034110	BP	regulation of homotypic cell-cell adhesion	2/ 202	25/ 43839	0.08	0.005910880452996	0.32297598521544	ENSMUSG00000021948;ENSMUSG00000026778	Prkcd;Prkcq
28	GO:0010033	BP	response to organic substance	28/ 202	3547/ 43839	0.007893994925289	0.0059846926674818	0.32550508527477	ENSMUSG00000000303;ENSMUSG00000001444;ENSMUSG00000015812;ENSMUSG00000020431;ENSMUSG00000021948;ENSMUSG00000024650;ENSMUSG00000024987;ENSMUSG00000026712;ENSMUSG00000029373;ENSMUSG00000030730;ENSMUSG00000031849;ENSMUSG00000032080;ENSMUSG00000032303;ENSMUSG00000034701;ENSMUSG00000036594;ENSMUSG00000038255;ENSMUSG00000039323;ENSMUSG00000041046;ENSMUSG00000041479;ENSMUSG00000048349;ENSMUSG00000048387;…	Cdh1;Tbx21;Gnrh1;Adcy1;Prkcd;Slc22a6;Cyp26a1;Mrc1;Pf4;Atp2a1;Comp;Apoa4;Chrna3;Neurod1;H2-Aa;Neurod2;Igfbp2;Ramp3;Syt15;Pou4f1;Osr1;Eno1b;Sphk1;Gng8;Mas1;Gm49320;Gm5173;Gm8983
4	GO:0042129	BP	regulation of T cell proliferation	4/ 202	156/ 43839	0.025641025641026	0.0060261681982751	0.32550508527477	ENSMUSG00000015812;ENSMUSG00000026778;ENSMUSG00000036594;ENSMUSG00000039323	Gnrh1;Prkcq;H2-Aa;Igfbp2
4	GO:0046777	BP	protein autophosphorylation	4/ 202	156/ 43839	0.025641025641026	0.0060261681982751	0.32550508527477	ENSMUSG00000003283;ENSMUSG00000021948;ENSMUSG00000057280;ENSMUSG00000061462	Hck;Prkcd;Musk;Obscn
3	GO:0015370	MF	solute:sodium symporter activity	3/ 202	83/ 43839	0.036144578313253	0.006757131879022	0.32628320849873	ENSMUSG00000029843;ENSMUSG00000030108;ENSMUSG00000070570	Slc13a4;Slc6a13;Slc17a7
3	GO:0033293	MF	monocarboxylic acid binding	3/ 202	84/ 43839	0.035714285714286	0.0069839522034114	0.33368588475036	ENSMUSG00000004885;ENSMUSG00000024987;ENSMUSG00000029368	Crabp2;Cyp26a1;Alb
5	GO:0007162	BP	negative regulation of cell adhesion	5/ 202	250/ 43839	0.02	0.0062280509164149	0.33513070938823	ENSMUSG00000000303;ENSMUSG00000001444;ENSMUSG00000015812;ENSMUSG00000021948;ENSMUSG00000036594	Cdh1;Tbx21;Gnrh1;Prkcd;H2-Aa
3	GO:0098562	CC	cytoplasmic side of membrane	3/ 202	101/ 43839	0.02970297029703	0.011539740678559	0.33663587260734	ENSMUSG00000000303;ENSMUSG00000015812;ENSMUSG00000038764	Cdh1;Gnrh1;Ptpn3
7	GO:0099503	CC	secretory vesicle	7/ 202	529/ 43839	0.013232514177694	0.011775870841758	0.33823924402405	ENSMUSG00000026051;ENSMUSG00000029151;ENSMUSG00000029373;ENSMUSG00000041479;ENSMUSG00000061878;ENSMUSG00000070570;ENSMUSG00000082691	Ecrg4;Slc30a3;Pf4;Syt15;Sphk1;Slc17a7;Dynlt1-ps1
2	GO:0051973	BP	positive regulation of telomerase activity	2/ 202	26/ 43839	0.076923076923077	0.0063841417319258	0.34093725958572	ENSMUSG00000026778;ENSMUSG00000109061	Prkcq;Gm49320
2	GO:0045987	BP	positive regulation of smooth muscle contraction	2/ 202	26/ 43839	0.076923076923077	0.0063841417319258	0.34093725958572	ENSMUSG00000030069;ENSMUSG00000061878	Prok2;Sphk1
9	GO:0070161	CC	anchoring junction	9/ 202	799/ 43839	0.011264080100125	0.012286435599222	0.34755720096588	ENSMUSG00000000303;ENSMUSG00000003283;ENSMUSG00000021948;ENSMUSG00000026602;ENSMUSG00000034774;ENSMUSG00000035000;ENSMUSG00000039155;ENSMUSG00000061048;ENSMUSG00000061462	Cdh1;Hck;Prkcd;Nphs2;Dsg1c;Dpp4;Cdh26;Cdh3;Obscn
3	GO:0050764	BP	regulation of phagocytosis	3/ 202	82/ 43839	0.036585365853659	0.0065347657952967	0.34766919374075	ENSMUSG00000003283;ENSMUSG00000037446;ENSMUSG00000061878	Hck;Tulp1;Sphk1
9	GO:0051129	BP	negative regulation of cellular component organization	9/ 202	722/ 43839	0.012465373961219	0.006619461045827	0.35085622741777	ENSMUSG00000021948;ENSMUSG00000025432;ENSMUSG00000027376;ENSMUSG00000029368;ENSMUSG00000032080;ENSMUSG00000035000;ENSMUSG00000038255;ENSMUSG00000050896;ENSMUSG00000114409	Prkcd;Avil;Prom2;Alb;Apoa4;Dpp4;Neurod2;Rtn4rl2;Gm9042
3	GO:0004190	MF	aspartic-type endopeptidase activity	3/ 202	86/ 43839	0.034883720930233	0.0074510398300279	0.35229447696351	ENSMUSG00000110040;ENSMUSG00000111202;ENSMUSG00000118064	Gm49369;Gm48275;Gm50210
3	GO:0016101	BP	diterpenoid metabolic process	3/ 202	83/ 43839	0.036144578313253	0.006757131879022	0.35375299879158	ENSMUSG00000004885;ENSMUSG00000024987;ENSMUSG00000061808	Crabp2;Cyp26a1;Ttr
6	GO:0040011	BP	locomotion	6/ 202	361/ 43839	0.016620498614958	0.0068116740531239	0.35375299879158	ENSMUSG00000021948;ENSMUSG00000026778;ENSMUSG00000029373;ENSMUSG00000030069;ENSMUSG00000033721;ENSMUSG00000046500	Prkcd;Prkcq;Pf4;Prok2;Vav3;Tafa4
5	GO:0046942	BP	carboxylic acid transport	5/ 202	256/ 43839	0.01953125	0.006866388694577	0.35375299879158	ENSMUSG00000021948;ENSMUSG00000024650;ENSMUSG00000029843;ENSMUSG00000034224;ENSMUSG00000070570	Prkcd;Slc22a6;Slc13a4;Slc38a8;Slc17a7
4	GO:0001505	BP	regulation of neurotransmitter levels	4/ 202	162/ 43839	0.024691358024691	0.0068707745842594	0.35375299879158	ENSMUSG00000020431;ENSMUSG00000032303;ENSMUSG00000061878;ENSMUSG00000070570	Adcy1;Chrna3;Sphk1;Slc17a7
4	GO:0001822	BP	kidney development	4/ 202	162/ 43839	0.024691358024691	0.0068707745842594	0.35375299879158	ENSMUSG00000001504;ENSMUSG00000024987;ENSMUSG00000048387;ENSMUSG00000108852	Irx2;Cyp26a1;Osr1;Gm44911
2	GO:0001656	BP	metanephros development	2/ 202	27/ 43839	0.074074074074074	0.0068740866780443	0.35375299879158	ENSMUSG00000001504;ENSMUSG00000048387	Irx2;Osr1
2	GO:0050908	BP	detection of light stimulus involved in visual perception	2/ 202	27/ 43839	0.074074074074074	0.0068740866780443	0.35375299879158	ENSMUSG00000037446;ENSMUSG00000056043	Tulp1;Rgs9bp
2	GO:0050962	BP	detection of light stimulus involved in sensory perception	2/ 202	27/ 43839	0.074074074074074	0.0068740866780443	0.35375299879158	ENSMUSG00000037446;ENSMUSG00000056043	Tulp1;Rgs9bp
5	GO:0015849	BP	organic acid transport	5/ 202	257/ 43839	0.019455252918288	0.0069770581628548	0.35552838698805	ENSMUSG00000021948;ENSMUSG00000024650;ENSMUSG00000029843;ENSMUSG00000034224;ENSMUSG00000070570	Prkcd;Slc22a6;Slc13a4;Slc38a8;Slc17a7
5	GO:0051054	BP	positive regulation of DNA metabolic process	5/ 202	257/ 43839	0.019455252918288	0.0069770581628548	0.35552838698805	ENSMUSG00000001444;ENSMUSG00000021948;ENSMUSG00000026778;ENSMUSG00000068037;ENSMUSG00000109061	Tbx21;Prkcd;Prkcq;Mas1;Gm49320
3	GO:0071277	BP	cellular response to calcium ion	3/ 202	84/ 43839	0.035714285714286	0.0069839522034114	0.35552838698805	ENSMUSG00000020431;ENSMUSG00000038255;ENSMUSG00000041479	Adcy1;Neurod2;Syt15
3	GO:0070001	MF	aspartic-type peptidase activity	3/ 202	87/ 43839	0.03448275862069	0.0076913477953142	0.35990750147352	ENSMUSG00000110040;ENSMUSG00000111202;ENSMUSG00000118064	Gm49369;Gm48275;Gm50210
4	GO:0051235	BP	maintenance of location	4/ 202	164/ 43839	0.024390243902439	0.0071688079556515	0.36363071752108	ENSMUSG00000029151;ENSMUSG00000029368;ENSMUSG00000030730;ENSMUSG00000070570	Slc30a3;Alb;Atp2a1;Slc17a7
3	GO:0045296	MF	cadherin binding	3/ 202	88/ 43839	0.034090909090909	0.0079361913398523	0.36420604963952	ENSMUSG00000039155;ENSMUSG00000061048;ENSMUSG00000061462	Cdh26;Cdh3;Obscn
3	GO:0022008	BP	neurogenesis	3/ 202	85/ 43839	0.035294117647059	0.0072152479795386	0.36467924788011	ENSMUSG00000025128;ENSMUSG00000032446;ENSMUSG00000110547	Bhlhe22;Eomes;Gm29773
2	GO:0046464	BP	acylglycerol catabolic process	2/ 202	28/ 43839	0.071428571428571	0.0073805530595179	0.36559155766595	ENSMUSG00000032080;ENSMUSG00000090121	Apoa4;Abhd12b
2	GO:0050996	BP	positive regulation of lipid catabolic process	2/ 202	28/ 43839	0.071428571428571	0.0073805530595179	0.36559155766595	ENSMUSG00000021948;ENSMUSG00000032080	Prkcd;Apoa4
2	GO:0060079	BP	excitatory postsynaptic potential	2/ 202	28/ 43839	0.071428571428571	0.0073805530595179	0.36559155766595	ENSMUSG00000032303;ENSMUSG00000070570	Chrna3;Slc17a7
2	GO:0046461	BP	neutral lipid catabolic process	2/ 202	28/ 43839	0.071428571428571	0.0073805530595179	0.36559155766595	ENSMUSG00000032080;ENSMUSG00000090121	Apoa4;Abhd12b
7	GO:0006468	BP	protein phosphorylation	7/ 202	483/ 43839	0.014492753623188	0.0073882974485911	0.36559155766595	ENSMUSG00000003283;ENSMUSG00000021948;ENSMUSG00000026778;ENSMUSG00000057280;ENSMUSG00000059456;ENSMUSG00000061462;ENSMUSG00000109061	Hck;Prkcd;Prkcq;Musk;Ptk2b;Obscn;Gm49320
2	GO:0005343	MF	organic acid:sodium symporter activity	2/ 202	30/ 43839	0.066666666666667	0.0084424068335989	0.36608276305186	ENSMUSG00000029843;ENSMUSG00000030108	Slc13a4;Slc6a13
2	GO:0016849	MF	phosphorus-oxygen lyase activity	2/ 202	30/ 43839	0.066666666666667	0.0084424068335989	0.36608276305186	ENSMUSG00000020431;ENSMUSG00000027931	Adcy1;Npr1
2	GO:0051427	MF	hormone receptor binding	2/ 202	30/ 43839	0.066666666666667	0.0084424068335989	0.36608276305186	ENSMUSG00000015812;ENSMUSG00000032532	Gnrh1;Cck
2	GO:0004602	MF	glutathione peroxidase activity	2/ 202	30/ 43839	0.066666666666667	0.0084424068335989	0.36608276305186	ENSMUSG00000042808;ENSMUSG00000121068	Gpx2;Gm57050
2	GO:0005227	MF	calcium activated cation channel activity	2/ 202	31/ 43839	0.064516129032258	0.0089974753743873	0.36608276305186	ENSMUSG00000009246;ENSMUSG00000031075	Trpm5;Ano1
1	GO:0008481	MF	sphinganine kinase activity	1/ 202	2/ 43839	0.5	0.0091944117620426	0.36608276305186	ENSMUSG00000061878	Sphk1
1	GO:0050038	MF	L-xylulose reductase (NADP+) activity	1/ 202	2/ 43839	0.5	0.0091944117620426	0.36608276305186	ENSMUSG00000025150	Cbr2
1	GO:0017050	MF	D-erythro-sphingosine kinase activity	1/ 202	2/ 43839	0.5	0.0091944117620426	0.36608276305186	ENSMUSG00000061878	Sphk1
1	GO:1990175	MF	EH domain binding	1/ 202	2/ 43839	0.5	0.0091944117620426	0.36608276305186	ENSMUSG00000010080	Epn3
1	GO:0004510	MF	tryptophan 5-monooxygenase activity	1/ 202	2/ 43839	0.5	0.0091944117620426	0.36608276305186	ENSMUSG00000040046	Tph1
1	GO:0005234	MF	extracellularly glutamate-gated ion channel activity	1/ 202	2/ 43839	0.5	0.0091944117620426	0.36608276305186	ENSMUSG00000070570	Slc17a7
1	GO:0008890	MF	glycine C-acetyltransferase activity	1/ 202	2/ 43839	0.5	0.0091944117620426	0.36608276305186	ENSMUSG00000116378	Gcat
1	GO:0004503	MF	tyrosinase activity	1/ 202	2/ 43839	0.5	0.0091944117620426	0.36608276305186	ENSMUSG00000005994	Tyrp1
1	GO:0070976	MF	TIR domain binding	1/ 202	2/ 43839	0.5	0.0091944117620426	0.36608276305186	ENSMUSG00000021948	Prkcd
1	GO:1903981	MF	enterobactin binding	1/ 202	2/ 43839	0.5	0.0091944117620426	0.36608276305186	ENSMUSG00000029368	Alb
1	GO:0033165	CC	interphotoreceptor matrix	1/ 202	3/ 43839	0.33333333333333	0.013760023661216	0.36699948822129	ENSMUSG00000041534	Rbp3
1	GO:1903143	CC	adrenomedullin receptor complex	1/ 202	3/ 43839	0.33333333333333	0.013760023661216	0.36699948822129	ENSMUSG00000041046	Ramp3
1	GO:0005863	CC	striated muscle myosin thick filament	1/ 202	3/ 43839	0.33333333333333	0.013760023661216	0.36699948822129	ENSMUSG00000061462	Obscn
1	GO:0044393	CC	microspike	1/ 202	3/ 43839	0.33333333333333	0.013760023661216	0.36699948822129	ENSMUSG00000027376	Prom2
9	GO:0051338	BP	regulation of transferase activity	9/ 202	736/ 43839	0.012228260869565	0.0074594462460126	0.36782607412394	ENSMUSG00000021948;ENSMUSG00000026778;ENSMUSG00000032303;ENSMUSG00000033721;ENSMUSG00000059456;ENSMUSG00000068037;ENSMUSG00000083396;ENSMUSG00000109061;ENSMUSG00000113200	Prkcd;Prkcq;Chrna3;Vav3;Ptk2b;Mas1;Gm15542;Gm49320;Gm48632
2	GO:0042573	BP	retinoic acid metabolic process	2/ 202	29/ 43839	0.068965517241379	0.0079033797723666	0.37563407862464	ENSMUSG00000004885;ENSMUSG00000024987	Crabp2;Cyp26a1
2	GO:0009072	BP	aromatic amino acid metabolic process	2/ 202	29/ 43839	0.068965517241379	0.0079033797723666	0.37563407862464	ENSMUSG00000005994;ENSMUSG00000040046	Tyrp1;Tph1
2	GO:2000677	BP	regulation of transcription regulatory region DNA binding	2/ 202	29/ 43839	0.068965517241379	0.0079033797723666	0.37563407862464	ENSMUSG00000034701;ENSMUSG00000048349	Neurod1;Pou4f1
2	GO:0035137	BP	hindlimb morphogenesis	2/ 202	29/ 43839	0.068965517241379	0.0079033797723666	0.37563407862464	ENSMUSG00000040310;ENSMUSG00000048387	Alx4;Osr1
21	GO:0002376	BP	immune system process	21/ 202	2451/ 43839	0.0085679314565483	0.0079797204402012	0.37563407862464	ENSMUSG00000001444;ENSMUSG00000003283;ENSMUSG00000021948;ENSMUSG00000022468;ENSMUSG00000024610;ENSMUSG00000026778;ENSMUSG00000029373;ENSMUSG00000032080;ENSMUSG00000032446;ENSMUSG00000033721;ENSMUSG00000035000;ENSMUSG00000036594;ENSMUSG00000039155;ENSMUSG00000046500;ENSMUSG00000050299;ENSMUSG00000058099;ENSMUSG00000059456;ENSMUSG00000060586;ENSMUSG00000076609;ENSMUSG00000079507;ENSMUSG00000112621	Tbx21;Hck;Prkcd;Endou;Cd74;Prkcq;Pf4;Apoa4;Eomes;Vav3;Dpp4;H2-Aa;Cdh26;Tafa4;Gm9843;Nfam1;Ptk2b;H2-Eb1;Igkc;H2-Q1;Gm5173
6	GO:0051251	BP	positive regulation of lymphocyte activation	6/ 202	376/ 43839	0.015957446808511	0.0082359110099908	0.37563407862464	ENSMUSG00000001444;ENSMUSG00000026778;ENSMUSG00000033721;ENSMUSG00000035000;ENSMUSG00000036594;ENSMUSG00000039323	Tbx21;Prkcq;Vav3;Dpp4;H2-Aa;Igfbp2
46	GO:0051171	BP	regulation of nitrogen compound metabolic process	46/ 202	6854/ 43839	0.0067114093959732	0.0083767065444262	0.37563407862464	ENSMUSG00000000126;ENSMUSG00000000303;ENSMUSG00000001444;ENSMUSG00000001504;ENSMUSG00000003283;ENSMUSG00000009628;ENSMUSG00000019230;ENSMUSG00000020431;ENSMUSG00000021175;ENSMUSG00000021948;ENSMUSG00000022061;ENSMUSG00000022766;ENSMUSG00000026315;ENSMUSG00000026572;ENSMUSG00000026778;ENSMUSG00000027376;ENSMUSG00000027489;ENSMUSG00000027833;ENSMUSG00000029373;ENSMUSG00000030905;ENSMUSG00000032303;…	Wnt9a;Cdh1;Tbx21;Irx2;Hck;Tex15;Lhx9;Adcy1;Cdca7l;Prkcd;Nkx3-1;Serpind1;Serpinb8;Tbx19;Prkcq;Prom2;Necab3;Shox2;Pf4;Crym;Chrna3;Mlip;Eomes;Cck;Neurod1;Ror1;Neurod2;Ptpn3;Alx4;Ramp3;Pou4f1;Osr1;Musk;Nfam1;Ddn;Ptk2b;Sphk1;Mas1;Rslcan18;Bfar;Gm15542;Ascl4;Gm28539;Gm49320;Gm5173;Gm48632
3	GO:0051101	BP	regulation of DNA binding	3/ 202	90/ 43839	0.033333333333333	0.0084395601815113	0.37563407862464	ENSMUSG00000034701;ENSMUSG00000044177;ENSMUSG00000048349	Neurod1;Wfikkn2;Pou4f1
2	GO:0007616	BP	long-term memory	2/ 202	30/ 43839	0.066666666666667	0.0084424068335989	0.37563407862464	ENSMUSG00000020431;ENSMUSG00000070570	Adcy1;Slc17a7
2	GO:0007274	BP	neuromuscular synaptic transmission	2/ 202	30/ 43839	0.066666666666667	0.0084424068335989	0.37563407862464	ENSMUSG00000032303;ENSMUSG00000035200	Chrna3;Chrnb4
4	GO:0007399	BP	nervous system development	4/ 202	172/ 43839	0.023255813953488	0.0084460199067272	0.37563407862464	ENSMUSG00000025432;ENSMUSG00000032303;ENSMUSG00000048349;ENSMUSG00000063594	Avil;Chrna3;Pou4f1;Gng8
4	GO:0048666	BP	neuron development	4/ 202	173/ 43839	0.023121387283237	0.0086154359853093	0.37563407862464	ENSMUSG00000034701;ENSMUSG00000037446;ENSMUSG00000038255;ENSMUSG00000048349	Neurod1;Tulp1;Neurod2;Pou4f1
5	GO:0007611	BP	learning or memory	5/ 202	271/ 43839	0.018450184501845	0.0086599404092851	0.37563407862464	ENSMUSG00000020431;ENSMUSG00000032532;ENSMUSG00000038255;ENSMUSG00000057280;ENSMUSG00000070570	Adcy1;Cck;Neurod2;Musk;Slc17a7
6	GO:0045860	BP	positive regulation of protein kinase activity	6/ 202	381/ 43839	0.015748031496063	0.0087549484170918	0.37563407862464	ENSMUSG00000021948;ENSMUSG00000032303;ENSMUSG00000059456;ENSMUSG00000068037;ENSMUSG00000109061;ENSMUSG00000113200	Prkcd;Chrna3;Ptk2b;Mas1;Gm49320;Gm48632
5	GO:0030100	BP	regulation of endocytosis	5/ 202	272/ 43839	0.018382352941176	0.0087899560193464	0.37563407862464	ENSMUSG00000003283;ENSMUSG00000027376;ENSMUSG00000037446;ENSMUSG00000061878;ENSMUSG00000070570	Hck;Prom2;Tulp1;Sphk1;Slc17a7
2	GO:0002478	BP	antigen processing and presentation of exogenous peptide antigen	2/ 202	31/ 43839	0.064516129032258	0.0089974753743873	0.37563407862464	ENSMUSG00000024610;ENSMUSG00000036594	Cd74;H2-Aa
2	GO:0051560	BP	mitochondrial calcium ion homeostasis	2/ 202	31/ 43839	0.064516129032258	0.0089974753743873	0.37563407862464	ENSMUSG00000027994;ENSMUSG00000030730	Mcub;Atp2a1
2	GO:0048520	BP	positive regulation of behavior	2/ 202	31/ 43839	0.064516129032258	0.0089974753743873	0.37563407862464	ENSMUSG00000029368;ENSMUSG00000032532	Alb;Cck
2	GO:0009584	BP	detection of visible light	2/ 202	31/ 43839	0.064516129032258	0.0089974753743873	0.37563407862464	ENSMUSG00000037446;ENSMUSG00000056043	Tulp1;Rgs9bp
2	GO:0032660	BP	regulation of interleukin-17 production	2/ 202	31/ 43839	0.064516129032258	0.0089974753743873	0.37563407862464	ENSMUSG00000026778;ENSMUSG00000061878	Prkcq;Sphk1
5	GO:0098916	BP	anterograde trans-synaptic signaling	5/ 202	274/ 43839	0.018248175182482	0.0090540254284937	0.37563407862464	ENSMUSG00000029054;ENSMUSG00000032303;ENSMUSG00000035200;ENSMUSG00000070570;ENSMUSG00000113200	Gabrd;Chrna3;Chrnb4;Slc17a7;Gm48632
5	GO:0007268	BP	chemical synaptic transmission	5/ 202	274/ 43839	0.018248175182482	0.0090540254284937	0.37563407862464	ENSMUSG00000029054;ENSMUSG00000032303;ENSMUSG00000035200;ENSMUSG00000070570;ENSMUSG00000113200	Gabrd;Chrna3;Chrnb4;Slc17a7;Gm48632
8	GO:0043549	BP	regulation of kinase activity	8/ 202	629/ 43839	0.012718600953895	0.0091336529675282	0.37563407862464	ENSMUSG00000021948;ENSMUSG00000032303;ENSMUSG00000033721;ENSMUSG00000059456;ENSMUSG00000068037;ENSMUSG00000083396;ENSMUSG00000109061;ENSMUSG00000113200	Prkcd;Chrna3;Vav3;Ptk2b;Mas1;Gm15542;Gm49320;Gm48632
1	GO:0072249	BP	metanephric podocyte development	1/ 202	2/ 43839	0.5	0.0091944117620426	0.37563407862464	ENSMUSG00000026602	Nphs2
1	GO:0072075	BP	metanephric mesenchyme development	1/ 202	2/ 43839	0.5	0.0091944117620426	0.37563407862464	ENSMUSG00000048387	Osr1
1	GO:2001287	BP	negative regulation of caveolin-mediated endocytosis	1/ 202	2/ 43839	0.5	0.0091944117620426	0.37563407862464	ENSMUSG00000027376	Prom2
1	GO:1902082	BP	positive regulation of calcium ion import into sarcoplasmic reticulum	1/ 202	2/ 43839	0.5	0.0091944117620426	0.37563407862464	ENSMUSG00000030730	Atp2a1
1	GO:0072162	BP	metanephric mesenchymal cell differentiation	1/ 202	2/ 43839	0.5	0.0091944117620426	0.37563407862464	ENSMUSG00000048387	Osr1
1	GO:0036023	BP	embryonic skeletal limb joint morphogenesis	1/ 202	2/ 43839	0.5	0.0091944117620426	0.37563407862464	ENSMUSG00000048387	Osr1
1	GO:0031444	BP	slow-twitch skeletal muscle fiber contraction	1/ 202	2/ 43839	0.5	0.0091944117620426	0.37563407862464	ENSMUSG00000064179	Tnnt1
1	GO:0090185	BP	negative regulation of kidney development	1/ 202	2/ 43839	0.5	0.0091944117620426	0.37563407862464	ENSMUSG00000048387	Osr1
1	GO:0110112	BP	regulation of lipid transporter activity	1/ 202	2/ 43839	0.5	0.0091944117620426	0.37563407862464	ENSMUSG00000021948	Prkcd
1	GO:0045887	BP	positive regulation of synaptic assembly at neuromuscular junction	1/ 202	2/ 43839	0.5	0.0091944117620426	0.37563407862464	ENSMUSG00000057280	Musk
1	GO:0038041	BP	cross-receptor inhibition within G protein-coupled receptor heterodimer	1/ 202	2/ 43839	0.5	0.0091944117620426	0.37563407862464	ENSMUSG00000041046	Ramp3
1	GO:1905407	BP	regulation of creatine transmembrane transporter activity	1/ 202	2/ 43839	0.5	0.0091944117620426	0.37563407862464	ENSMUSG00000048387	Osr1
1	GO:0006583	BP	melanin biosynthetic process from tyrosine	1/ 202	2/ 43839	0.5	0.0091944117620426	0.37563407862464	ENSMUSG00000005994	Tyrp1
1	GO:0072203	BP	cell proliferation involved in metanephros development	1/ 202	2/ 43839	0.5	0.0091944117620426	0.37563407862464	ENSMUSG00000048387	Osr1
1	GO:0003349	BP	epicardium-derived cardiac endothelial cell differentiation	1/ 202	2/ 43839	0.5	0.0091944117620426	0.37563407862464	ENSMUSG00000030069	Prok2
1	GO:0099180	BP	zinc ion import into synaptic vesicle	1/ 202	2/ 43839	0.5	0.0091944117620426	0.37563407862464	ENSMUSG00000029151	Slc30a3
1	GO:1902908	BP	regulation of melanosome transport	1/ 202	2/ 43839	0.5	0.0091944117620426	0.37563407862464	ENSMUSG00000061048	Cdh3
1	GO:0032912	BP	negative regulation of transforming growth factor beta2 production	1/ 202	2/ 43839	0.5	0.0091944117620426	0.37563407862464	ENSMUSG00000061048	Cdh3
1	GO:2000541	BP	positive regulation of protein geranylgeranylation	1/ 202	2/ 43839	0.5	0.0091944117620426	0.37563407862464	ENSMUSG00000057280	Musk
1	GO:0090076	BP	relaxation of skeletal muscle	1/ 202	2/ 43839	0.5	0.0091944117620426	0.37563407862464	ENSMUSG00000030730	Atp2a1
1	GO:0072313	BP	metanephric glomerular epithelial cell development	1/ 202	2/ 43839	0.5	0.0091944117620426	0.37563407862464	ENSMUSG00000026602	Nphs2
1	GO:0003326	BP	pancreatic A cell fate commitment	1/ 202	2/ 43839	0.5	0.0091944117620426	0.37563407862464	ENSMUSG00000034701	Neurod1
1	GO:0032470	BP	positive regulation of endoplasmic reticulum calcium ion concentration	1/ 202	2/ 43839	0.5	0.0091944117620426	0.37563407862464	ENSMUSG00000030730	Atp2a1
1	GO:1905408	BP	negative regulation of creatine transmembrane transporter activity	1/ 202	2/ 43839	0.5	0.0091944117620426	0.37563407862464	ENSMUSG00000048387	Osr1
1	GO:0003329	BP	pancreatic PP cell fate commitment	1/ 202	2/ 43839	0.5	0.0091944117620426	0.37563407862464	ENSMUSG00000034701	Neurod1
1	GO:0060730	BP	regulation of intestinal epithelial structure maintenance	1/ 202	2/ 43839	0.5	0.0091944117620426	0.37563407862464	ENSMUSG00000034701	Neurod1
1	GO:0106134	BP	positive regulation of cardiac muscle cell contraction	1/ 202	2/ 43839	0.5	0.0091944117620426	0.37563407862464	ENSMUSG00000030730	Atp2a1
1	GO:0019371	BP	cyclooxygenase pathway	1/ 202	2/ 43839	0.5	0.0091944117620426	0.37563407862464	ENSMUSG00000061878	Sphk1
1	GO:2000539	BP	regulation of protein geranylgeranylation	1/ 202	2/ 43839	0.5	0.0091944117620426	0.37563407862464	ENSMUSG00000057280	Musk
1	GO:0045918	BP	negative regulation of cytolysis	1/ 202	2/ 43839	0.5	0.0091944117620426	0.37563407862464	ENSMUSG00000029373	Pf4
1	GO:0021986	BP	habenula development	1/ 202	2/ 43839	0.5	0.0091944117620426	0.37563407862464	ENSMUSG00000048349	Pou4f1
1	GO:0048880	BP	sensory system development	1/ 202	2/ 43839	0.5	0.0091944117620426	0.37563407862464	ENSMUSG00000048349	Pou4f1
1	GO:0062111	BP	zinc ion import into organelle	1/ 202	2/ 43839	0.5	0.0091944117620426	0.37563407862464	ENSMUSG00000029151	Slc30a3
1	GO:0072272	BP	proximal/distal pattern formation involved in metanephric nephron development	1/ 202	2/ 43839	0.5	0.0091944117620426	0.37563407862464	ENSMUSG00000001504	Irx2
1	GO:0032079	BP	positive regulation of endodeoxyribonuclease activity	1/ 202	2/ 43839	0.5	0.0091944117620426	0.37563407862464	ENSMUSG00000021948	Prkcd
13	GO:1901701	BP	cellular response to oxygen-containing compound	13/ 202	1280/ 43839	0.01015625	0.0091991135312299	0.37563407862464	ENSMUSG00000000303;ENSMUSG00000020431;ENSMUSG00000021948;ENSMUSG00000026712;ENSMUSG00000029373;ENSMUSG00000034701;ENSMUSG00000038255;ENSMUSG00000041046;ENSMUSG00000041479;ENSMUSG00000048349;ENSMUSG00000048387;ENSMUSG00000061878;ENSMUSG00000109061	Cdh1;Adcy1;Prkcd;Mrc1;Pf4;Neurod1;Neurod2;Ramp3;Syt15;Pou4f1;Osr1;Sphk1;Gm49320
3	GO:0001662	BP	behavioral fear response	3/ 202	93/ 43839	0.032258064516129	0.0092290844605634	0.37563407862464	ENSMUSG00000035000;ENSMUSG00000038255;ENSMUSG00000113200	Dpp4;Neurod2;Gm48632
17	GO:0023056	BP	positive regulation of signaling	17/ 202	1924/ 43839	0.0088357588357588	0.0092369035727371	0.37563407862464	ENSMUSG00000000126;ENSMUSG00000016763;ENSMUSG00000020431;ENSMUSG00000021948;ENSMUSG00000027833;ENSMUSG00000027931;ENSMUSG00000031075;ENSMUSG00000035305;ENSMUSG00000038255;ENSMUSG00000041046;ENSMUSG00000048373;ENSMUSG00000057280;ENSMUSG00000058099;ENSMUSG00000061048;ENSMUSG00000061878;ENSMUSG00000109061;ENSMUSG00000112621	Wnt9a;Scube1;Adcy1;Prkcd;Shox2;Npr1;Ano1;Ror1;Neurod2;Ramp3;Fgfbp1;Musk;Nfam1;Cdh3;Sphk1;Gm49320;Gm5173
6	GO:0007267	BP	cell-cell signaling	6/ 202	386/ 43839	0.015544041450777	0.0092970342771045	0.37699607188992	ENSMUSG00000029054;ENSMUSG00000032303;ENSMUSG00000035200;ENSMUSG00000048373;ENSMUSG00000070570;ENSMUSG00000113200	Gabrd;Chrna3;Chrnb4;Fgfbp1;Slc17a7;Gm48632
5	GO:0022853	MF	active monoatomic ion transmembrane transporter activity	5/ 202	278/ 43839	0.017985611510791	0.0095985014466961	0.3788486788396	ENSMUSG00000029843;ENSMUSG00000030108;ENSMUSG00000030730;ENSMUSG00000070570;ENSMUSG00000083563	Slc13a4;Slc6a13;Atp2a1;Slc17a7;Gm13340
4	GO:0050866	BP	negative regulation of cell activation	4/ 202	178/ 43839	0.02247191011236	0.0094958563664762	0.38395816942392	ENSMUSG00000001444;ENSMUSG00000015812;ENSMUSG00000021948;ENSMUSG00000036594	Tbx21;Gnrh1;Prkcd;H2-Aa
3	GO:0032526	BP	response to retinoic acid	3/ 202	95/ 43839	0.031578947368421	0.0097786092518419	0.39314454014792	ENSMUSG00000024987;ENSMUSG00000039323;ENSMUSG00000048387	Cyp26a1;Igfbp2;Osr1
3	GO:0002209	BP	behavioral defense response	3/ 202	95/ 43839	0.031578947368421	0.0097786092518419	0.39314454014792	ENSMUSG00000035000;ENSMUSG00000038255;ENSMUSG00000113200	Dpp4;Neurod2;Gm48632
4	GO:0032388	BP	positive regulation of intracellular transport	4/ 202	180/ 43839	0.022222222222222	0.0098637864887786	0.39544562716486	ENSMUSG00000000303;ENSMUSG00000021948;ENSMUSG00000026778;ENSMUSG00000030730	Cdh1;Prkcd;Prkcq;Atp2a1
3	GO:0009914	BP	hormone transport	3/ 202	96/ 43839	0.03125	0.01006037104292	0.39600812747797	ENSMUSG00000030905;ENSMUSG00000034701;ENSMUSG00000061808	Crym;Neurod1;Ttr
3	GO:0048863	BP	stem cell differentiation	3/ 202	96/ 43839	0.03125	0.01006037104292	0.39600812747797	ENSMUSG00000032446;ENSMUSG00000048387;ENSMUSG00000115293	Eomes;Osr1;Eef1ece2
3	GO:0042596	BP	fear response	3/ 202	96/ 43839	0.03125	0.01006037104292	0.39600812747797	ENSMUSG00000035000;ENSMUSG00000038255;ENSMUSG00000113200	Dpp4;Neurod2;Gm48632
7	GO:1901615	BP	organic hydroxy compound metabolic process	7/ 202	513/ 43839	0.01364522417154	0.010078773690513	0.39600812747797	ENSMUSG00000005994;ENSMUSG00000027931;ENSMUSG00000030905;ENSMUSG00000032080;ENSMUSG00000040046;ENSMUSG00000061808;ENSMUSG00000061878	Tyrp1;Npr1;Crym;Apoa4;Tph1;Ttr;Sphk1
41	GO:0048523	BP	negative regulation of cellular process	41/ 202	6032/ 43839	0.0067970822281167	0.010102716417062	0.39600812747797	ENSMUSG00000000126;ENSMUSG00000000303;ENSMUSG00000001444;ENSMUSG00000001504;ENSMUSG00000003283;ENSMUSG00000010825;ENSMUSG00000015812;ENSMUSG00000019230;ENSMUSG00000021948;ENSMUSG00000025432;ENSMUSG00000026051;ENSMUSG00000026778;ENSMUSG00000027376;ENSMUSG00000027833;ENSMUSG00000027931;ENSMUSG00000029368;ENSMUSG00000029373;ENSMUSG00000030069;ENSMUSG00000030905;ENSMUSG00000031849;ENSMUSG00000032080;…	Wnt9a;Cdh1;Tbx21;Irx2;Hck;Grid2ip;Gnrh1;Lhx9;Prkcd;Avil;Ecrg4;Prkcq;Prom2;Shox2;Npr1;Alb;Pf4;Prok2;Crym;Comp;Apoa4;Mlip;Eomes;Neurod1;Dpp4;H2-Aa;Neurod2;Ptpn3;Wfikkn2;Pou4f1;Osr1;Rtn4rl2;Rgs9bp;Musk;Cdh3;Sphk1;Mas1;Bfar;Gm15542;Gm5173;Gm9042
13	GO:0019220	BP	regulation of phosphate metabolic process	13/ 202	1308/ 43839	0.0099388379204893	0.01014778177205	0.39600812747797	ENSMUSG00000021948;ENSMUSG00000027376;ENSMUSG00000032303;ENSMUSG00000032532;ENSMUSG00000033721;ENSMUSG00000041046;ENSMUSG00000057280;ENSMUSG00000059456;ENSMUSG00000061878;ENSMUSG00000068037;ENSMUSG00000083396;ENSMUSG00000109061;ENSMUSG00000113200	Prkcd;Prom2;Chrna3;Cck;Vav3;Ramp3;Musk;Ptk2b;Sphk1;Mas1;Gm15542;Gm49320;Gm48632
2	GO:0046189	BP	phenol-containing compound biosynthetic process	2/ 202	33/ 43839	0.060606060606061	0.010155106949455	0.39600812747797	ENSMUSG00000005994;ENSMUSG00000040046	Tyrp1;Tph1
2	GO:0046627	BP	negative regulation of insulin receptor signaling pathway	2/ 202	33/ 43839	0.060606060606061	0.010155106949455	0.39600812747797	ENSMUSG00000021948;ENSMUSG00000026778	Prkcd;Prkcq
2	GO:0006144	BP	purine nucleobase metabolic process	2/ 202	33/ 43839	0.060606060606061	0.010155106949455	0.39600812747797	ENSMUSG00000061808;ENSMUSG00000064294	Ttr;Aox3
5	GO:0052548	BP	regulation of endopeptidase activity	5/ 202	282/ 43839	0.017730496453901	0.010165107689694	0.39600812747797	ENSMUSG00000000126;ENSMUSG00000022061;ENSMUSG00000022766;ENSMUSG00000026315;ENSMUSG00000032532	Wnt9a;Nkx3-1;Serpind1;Serpinb8;Cck
13	GO:0051174	BP	regulation of phosphorus metabolic process	13/ 202	1309/ 43839	0.0099312452253629	0.010185624533775	0.39600812747797	ENSMUSG00000021948;ENSMUSG00000027376;ENSMUSG00000032303;ENSMUSG00000032532;ENSMUSG00000033721;ENSMUSG00000041046;ENSMUSG00000057280;ENSMUSG00000059456;ENSMUSG00000061878;ENSMUSG00000068037;ENSMUSG00000083396;ENSMUSG00000109061;ENSMUSG00000113200	Prkcd;Prom2;Chrna3;Cck;Vav3;Ramp3;Musk;Ptk2b;Sphk1;Mas1;Gm15542;Gm49320;Gm48632
3	GO:0006721	BP	terpenoid metabolic process	3/ 202	97/ 43839	0.030927835051546	0.010346818674261	0.40117309007712	ENSMUSG00000004885;ENSMUSG00000024987;ENSMUSG00000061808	Crabp2;Cyp26a1;Ttr
4	GO:0044242	BP	cellular lipid catabolic process	4/ 202	183/ 43839	0.021857923497268	0.010432834568737	0.40340293665782	ENSMUSG00000024987;ENSMUSG00000032080;ENSMUSG00000090121;ENSMUSG00000098488	Cyp26a1;Apoa4;Abhd12b;Pla2g4b
6	GO:0031346	BP	positive regulation of cell projection organization	6/ 202	397/ 43839	0.015113350125945	0.010573380890287	0.40772339607452	ENSMUSG00000004885;ENSMUSG00000025432;ENSMUSG00000026778;ENSMUSG00000027376;ENSMUSG00000027833;ENSMUSG00000061878	Crabp2;Avil;Prkcq;Prom2;Shox2;Sphk1
5	GO:1902105	BP	regulation of leukocyte differentiation	5/ 202	285/ 43839	0.017543859649123	0.010604832489409	0.40782497116879	ENSMUSG00000001444;ENSMUSG00000029373;ENSMUSG00000036594;ENSMUSG00000048349;ENSMUSG00000058099	Tbx21;Pf4;H2-Aa;Pou4f1;Nfam1
2	GO:0032459	BP	regulation of protein oligomerization	2/ 202	34/ 43839	0.058823529411765	0.010757357756006	0.41256944976422	ENSMUSG00000029368;ENSMUSG00000032532	Alb;Cck
4	GO:0050870	BP	positive regulation of T cell activation	4/ 202	185/ 43839	0.021621621621622	0.010823755214101	0.41399401024315	ENSMUSG00000026778;ENSMUSG00000035000;ENSMUSG00000036594;ENSMUSG00000039323	Prkcq;Dpp4;H2-Aa;Igfbp2
6	GO:0023052	BP	signaling	6/ 202	400/ 43839	0.015	0.010942023303267	0.41738952503461	ENSMUSG00000029054;ENSMUSG00000032303;ENSMUSG00000035200;ENSMUSG00000048373;ENSMUSG00000070570;ENSMUSG00000113200	Gabrd;Chrna3;Chrnb4;Fgfbp1;Slc17a7;Gm48632
16	GO:0007166	BP	cell surface receptor signaling pathway	16/ 202	1786/ 43839	0.0089585666293393	0.011006346406418	0.41871455468718	ENSMUSG00000000126;ENSMUSG00000003283;ENSMUSG00000010825;ENSMUSG00000024985;ENSMUSG00000027931;ENSMUSG00000029373;ENSMUSG00000031849;ENSMUSG00000032528;ENSMUSG00000033721;ENSMUSG00000044177;ENSMUSG00000050896;ENSMUSG00000057280;ENSMUSG00000058099;ENSMUSG00000061048;ENSMUSG00000106086;ENSMUSG00000106247	Wnt9a;Hck;Grid2ip;Tcf7l2;Npr1;Pf4;Comp;Vipr1;Vav3;Wfikkn2;Rtn4rl2;Musk;Nfam1;Cdh3;Lef1os1;Gm43720
5	GO:0099536	BP	synaptic signaling	5/ 202	289/ 43839	0.017301038062284	0.011211149612754	0.42284423613754	ENSMUSG00000029054;ENSMUSG00000032303;ENSMUSG00000035200;ENSMUSG00000070570;ENSMUSG00000113200	Gabrd;Chrna3;Chrnb4;Slc17a7;Gm48632
5	GO:0099537	BP	trans-synaptic signaling	5/ 202	289/ 43839	0.017301038062284	0.011211149612754	0.42284423613754	ENSMUSG00000029054;ENSMUSG00000032303;ENSMUSG00000035200;ENSMUSG00000070570;ENSMUSG00000113200	Gabrd;Chrna3;Chrnb4;Slc17a7;Gm48632
3	GO:0006865	BP	amino acid transport	3/ 202	100/ 43839	0.03	0.011234414414055	0.42284423613754	ENSMUSG00000021948;ENSMUSG00000034224;ENSMUSG00000070570	Prkcd;Slc38a8;Slc17a7
22	GO:0010557	BP	positive regulation of macromolecule biosynthetic process	22/ 202	2694/ 43839	0.008166295471418	0.011353064420475	0.42474765676245	ENSMUSG00000000303;ENSMUSG00000001444;ENSMUSG00000019230;ENSMUSG00000026572;ENSMUSG00000026778;ENSMUSG00000027833;ENSMUSG00000029373;ENSMUSG00000032446;ENSMUSG00000034701;ENSMUSG00000038255;ENSMUSG00000040310;ENSMUSG00000041046;ENSMUSG00000048349;ENSMUSG00000048387;ENSMUSG00000057280;ENSMUSG00000058099;ENSMUSG00000059213;ENSMUSG00000061048;ENSMUSG00000061878;ENSMUSG00000085111;ENSMUSG00000109061;…	Cdh1;Tbx21;Lhx9;Tbx19;Prkcq;Shox2;Pf4;Eomes;Neurod1;Neurod2;Alx4;Ramp3;Pou4f1;Osr1;Musk;Nfam1;Ddn;Cdh3;Sphk1;Ascl4;Gm49320;Gm5173
2	GO:0002062	BP	chondrocyte differentiation	2/ 202	35/ 43839	0.057142857142857	0.011375025573274	0.42474765676245	ENSMUSG00000027833;ENSMUSG00000048387	Shox2;Osr1
2	GO:0051972	BP	regulation of telomerase activity	2/ 202	35/ 43839	0.057142857142857	0.011375025573274	0.42474765676245	ENSMUSG00000026778;ENSMUSG00000109061	Prkcq;Gm49320
7	GO:0009887	BP	animal organ morphogenesis	7/ 202	528/ 43839	0.013257575757576	0.011664127709582	0.43439667196316	ENSMUSG00000000126;ENSMUSG00000019230;ENSMUSG00000027833;ENSMUSG00000031849;ENSMUSG00000034701;ENSMUSG00000040310;ENSMUSG00000048387	Wnt9a;Lhx9;Shox2;Comp;Neurod1;Alx4;Osr1
7	GO:0010817	BP	regulation of hormone levels	7/ 202	529/ 43839	0.013232514177694	0.011775870841758	0.4367151641084	ENSMUSG00000004885;ENSMUSG00000024987;ENSMUSG00000030905;ENSMUSG00000031075;ENSMUSG00000034701;ENSMUSG00000061808;ENSMUSG00000115293	Crabp2;Cyp26a1;Crym;Ano1;Neurod1;Ttr;Eef1ece2
4	GO:0009611	BP	response to wounding	4/ 202	190/ 43839	0.021052631578947	0.011842081493697	0.4367151641084	ENSMUSG00000026051;ENSMUSG00000050896;ENSMUSG00000061048;ENSMUSG00000109061	Ecrg4;Rtn4rl2;Cdh3;Gm49320
3	GO:0051952	BP	regulation of amine transport	3/ 202	102/ 43839	0.029411764705882	0.011849817906842	0.4367151641084	ENSMUSG00000032303;ENSMUSG00000032532;ENSMUSG00000041479	Chrna3;Cck;Syt15
3	GO:0050868	BP	negative regulation of T cell activation	3/ 202	102/ 43839	0.029411764705882	0.011849817906842	0.4367151641084	ENSMUSG00000001444;ENSMUSG00000015812;ENSMUSG00000036594	Tbx21;Gnrh1;H2-Aa
2	GO:0032212	BP	positive regulation of telomere maintenance via telomerase	2/ 202	36/ 43839	0.055555555555556	0.012007957002209	0.43685503212149	ENSMUSG00000026778;ENSMUSG00000109061	Prkcq;Gm49320
2	GO:1900077	BP	negative regulation of cellular response to insulin stimulus	2/ 202	36/ 43839	0.055555555555556	0.012007957002209	0.43685503212149	ENSMUSG00000021948;ENSMUSG00000026778	Prkcd;Prkcq
2	GO:0090398	BP	cellular senescence	2/ 202	36/ 43839	0.055555555555556	0.012007957002209	0.43685503212149	ENSMUSG00000021948;ENSMUSG00000026051	Prkcd;Ecrg4
2	GO:1904353	BP	regulation of telomere capping	2/ 202	36/ 43839	0.055555555555556	0.012007957002209	0.43685503212149	ENSMUSG00000026778;ENSMUSG00000109061	Prkcq;Gm49320
2	GO:0006801	BP	superoxide metabolic process	2/ 202	36/ 43839	0.055555555555556	0.012007957002209	0.43685503212149	ENSMUSG00000032080;ENSMUSG00000046500	Apoa4;Tafa4
3	GO:0042383	CC	sarcolemma	3/ 202	116/ 43839	0.025862068965517	0.016695354578445	0.43901728166137	ENSMUSG00000026778;ENSMUSG00000032355;ENSMUSG00000061462	Prkcq;Mlip;Obscn
3	GO:0046928	BP	regulation of neurotransmitter secretion	3/ 202	103/ 43839	0.029126213592233	0.012164657635499	0.44142111501943	ENSMUSG00000020431;ENSMUSG00000032303;ENSMUSG00000061878	Adcy1;Chrna3;Sphk1
4	GO:0003012	BP	muscle system process	4/ 202	192/ 43839	0.020833333333333	0.01226602434319	0.44396106522972	ENSMUSG00000030730;ENSMUSG00000031849;ENSMUSG00000035200;ENSMUSG00000064179	Atp2a1;Comp;Chrnb4;Tnnt1
12	GO:0045944	BP	positive regulation of transcription by RNA polymerase II	12/ 202	1163/ 43839	0.010318142734308	0.012378981070169	0.4445932759213	ENSMUSG00000019230;ENSMUSG00000026572;ENSMUSG00000027833;ENSMUSG00000029373;ENSMUSG00000032446;ENSMUSG00000034701;ENSMUSG00000038255;ENSMUSG00000040310;ENSMUSG00000048349;ENSMUSG00000048387;ENSMUSG00000059213;ENSMUSG00000085111	Lhx9;Tbx19;Shox2;Pf4;Eomes;Neurod1;Neurod2;Alx4;Pou4f1;Osr1;Ddn;Ascl4
8	GO:0120035	BP	regulation of plasma membrane bounded cell projection organization	8/ 202	666/ 43839	0.012012012012012	0.012551347265435	0.4445932759213	ENSMUSG00000004885;ENSMUSG00000021948;ENSMUSG00000025432;ENSMUSG00000026778;ENSMUSG00000027833;ENSMUSG00000032303;ENSMUSG00000050896;ENSMUSG00000061878	Crabp2;Prkcd;Avil;Prkcq;Shox2;Chrna3;Rtn4rl2;Sphk1
2	GO:0016339	BP	calcium-dependent cell-cell adhesion via plasma membrane cell adhesion molecules	2/ 202	37/ 43839	0.054054054054054	0.012655999717777	0.4445932759213	ENSMUSG00000039155;ENSMUSG00000061048	Cdh26;Cdh3
2	GO:0019884	BP	antigen processing and presentation of exogenous antigen	2/ 202	37/ 43839	0.054054054054054	0.012655999717777	0.4445932759213	ENSMUSG00000024610;ENSMUSG00000036594	Cd74;H2-Aa
9	GO:0044092	BP	negative regulation of molecular function	9/ 202	803/ 43839	0.01120797011208	0.012656822182201	0.4445932759213	ENSMUSG00000000126;ENSMUSG00000021948;ENSMUSG00000022766;ENSMUSG00000026315;ENSMUSG00000032446;ENSMUSG00000041046;ENSMUSG00000044177;ENSMUSG00000048387;ENSMUSG00000083396	Wnt9a;Prkcd;Serpind1;Serpinb8;Eomes;Ramp3;Wfikkn2;Osr1;Gm15542
5	GO:0052547	BP	regulation of peptidase activity	5/ 202	298/ 43839	0.016778523489933	0.012660928066246	0.4445932759213	ENSMUSG00000000126;ENSMUSG00000022061;ENSMUSG00000022766;ENSMUSG00000026315;ENSMUSG00000032532	Wnt9a;Nkx3-1;Serpind1;Serpinb8;Cck
7	GO:0043269	BP	regulation of monoatomic ion transport	7/ 202	538/ 43839	0.013011152416357	0.01281669187578	0.4445932759213	ENSMUSG00000009246;ENSMUSG00000030730;ENSMUSG00000038764;ENSMUSG00000041046;ENSMUSG00000045246;ENSMUSG00000048387;ENSMUSG00000079436	Trpm5;Atp2a1;Ptpn3;Ramp3;Kcng4;Osr1;Kcnj13
4	GO:0048608	BP	reproductive structure development	4/ 202	195/ 43839	0.020512820512821	0.012919970462059	0.4445932759213	ENSMUSG00000009628;ENSMUSG00000019230;ENSMUSG00000048387;ENSMUSG00000068037	Tex15;Lhx9;Osr1;Mas1
4	GO:0007156	BP	homophilic cell adhesion via plasma membrane adhesion molecules	4/ 202	196/ 43839	0.020408163265306	0.013142797062107	0.4445932759213	ENSMUSG00000000303;ENSMUSG00000034774;ENSMUSG00000039155;ENSMUSG00000061048	Cdh1;Dsg1c;Cdh26;Cdh3
2	GO:1900047	BP	negative regulation of hemostasis	2/ 202	38/ 43839	0.052631578947368	0.013319002462397	0.4445932759213	ENSMUSG00000021948;ENSMUSG00000031849	Prkcd;Comp
2	GO:0071392	BP	cellular response to estradiol stimulus	2/ 202	38/ 43839	0.052631578947368	0.013319002462397	0.4445932759213	ENSMUSG00000041046;ENSMUSG00000048349	Ramp3;Pou4f1
2	GO:0043388	BP	positive regulation of DNA binding	2/ 202	38/ 43839	0.052631578947368	0.013319002462397	0.4445932759213	ENSMUSG00000034701;ENSMUSG00000048349	Neurod1;Pou4f1
15	GO:0051254	BP	positive regulation of RNA metabolic process	15/ 202	1641/ 43839	0.0091407678244973	0.013334729233822	0.4445932759213	ENSMUSG00000000303;ENSMUSG00000001444;ENSMUSG00000019230;ENSMUSG00000026572;ENSMUSG00000027833;ENSMUSG00000029373;ENSMUSG00000032446;ENSMUSG00000034701;ENSMUSG00000038255;ENSMUSG00000040310;ENSMUSG00000048349;ENSMUSG00000048387;ENSMUSG00000059213;ENSMUSG00000085111;ENSMUSG00000109061	Cdh1;Tbx21;Lhx9;Tbx19;Shox2;Pf4;Eomes;Neurod1;Neurod2;Alx4;Pou4f1;Osr1;Ddn;Ascl4;Gm49320
9	GO:0045597	BP	positive regulation of cell differentiation	9/ 202	812/ 43839	0.011083743842365	0.01352057630788	0.4445932759213	ENSMUSG00000000126;ENSMUSG00000004885;ENSMUSG00000027833;ENSMUSG00000029373;ENSMUSG00000034701;ENSMUSG00000036594;ENSMUSG00000038255;ENSMUSG00000040046;ENSMUSG00000048349	Wnt9a;Crabp2;Shox2;Pf4;Neurod1;H2-Aa;Neurod2;Tph1;Pou4f1
4	GO:1903039	BP	positive regulation of leukocyte cell-cell adhesion	4/ 202	198/ 43839	0.02020202020202	0.013595769894387	0.4445932759213	ENSMUSG00000026778;ENSMUSG00000035000;ENSMUSG00000036594;ENSMUSG00000039323	Prkcq;Dpp4;H2-Aa;Igfbp2
4	GO:0071248	BP	cellular response to metal ion	4/ 202	198/ 43839	0.02020202020202	0.013595769894387	0.4445932759213	ENSMUSG00000000303;ENSMUSG00000020431;ENSMUSG00000038255;ENSMUSG00000041479	Cdh1;Adcy1;Neurod2;Syt15
20	GO:0051128	BP	regulation of cellular component organization	20/ 202	2474/ 43839	0.0080840743734842	0.013642664716416	0.4445932759213	ENSMUSG00000003283;ENSMUSG00000004885;ENSMUSG00000021948;ENSMUSG00000025432;ENSMUSG00000026778;ENSMUSG00000027376;ENSMUSG00000027833;ENSMUSG00000029368;ENSMUSG00000032080;ENSMUSG00000032303;ENSMUSG00000032532;ENSMUSG00000035000;ENSMUSG00000037446;ENSMUSG00000038255;ENSMUSG00000050896;ENSMUSG00000057280;ENSMUSG00000061878;ENSMUSG00000070570;ENSMUSG00000109061;ENSMUSG00000114409	Hck;Crabp2;Prkcd;Avil;Prkcq;Prom2;Shox2;Alb;Apoa4;Chrna3;Cck;Dpp4;Tulp1;Neurod2;Rtn4rl2;Musk;Sphk1;Slc17a7;Gm49320;Gm9042
1	GO:0031446	BP	regulation of fast-twitch skeletal muscle fiber contraction	1/ 202	3/ 43839	0.33333333333333	0.013760023661216	0.4445932759213	ENSMUSG00000030730	Atp2a1
1	GO:0051794	BP	regulation of timing of catagen	1/ 202	3/ 43839	0.33333333333333	0.013760023661216	0.4445932759213	ENSMUSG00000061048	Cdh3
1	GO:0072047	BP	proximal/distal pattern formation involved in nephron development	1/ 202	3/ 43839	0.33333333333333	0.013760023661216	0.4445932759213	ENSMUSG00000001504	Irx2
1	GO:1903116	BP	positive regulation of actin filament-based movement	1/ 202	3/ 43839	0.33333333333333	0.013760023661216	0.4445932759213	ENSMUSG00000030730	Atp2a1
1	GO:2000329	BP	negative regulation of T-helper 17 cell lineage commitment	1/ 202	3/ 43839	0.33333333333333	0.013760023661216	0.4445932759213	ENSMUSG00000001444	Tbx21
1	GO:0150076	BP	neuroinflammatory response	1/ 202	3/ 43839	0.33333333333333	0.013760023661216	0.4445932759213	ENSMUSG00000020431	Adcy1
1	GO:0045347	BP	negative regulation of MHC class II biosynthetic process	1/ 202	3/ 43839	0.33333333333333	0.013760023661216	0.4445932759213	ENSMUSG00000029373	Pf4
1	GO:0034444	BP	regulation of plasma lipoprotein oxidation	1/ 202	3/ 43839	0.33333333333333	0.013760023661216	0.4445932759213	ENSMUSG00000032080	Apoa4
1	GO:0032077	BP	positive regulation of deoxyribonuclease activity	1/ 202	3/ 43839	0.33333333333333	0.013760023661216	0.4445932759213	ENSMUSG00000021948	Prkcd
1	GO:0072074	BP	kidney mesenchyme development	1/ 202	3/ 43839	0.33333333333333	0.013760023661216	0.4445932759213	ENSMUSG00000048387	Osr1
1	GO:1905144	BP	response to acetylcholine	1/ 202	3/ 43839	0.33333333333333	0.013760023661216	0.4445932759213	ENSMUSG00000032303	Chrna3
1	GO:0031448	BP	positive regulation of fast-twitch skeletal muscle fiber contraction	1/ 202	3/ 43839	0.33333333333333	0.013760023661216	0.4445932759213	ENSMUSG00000030730	Atp2a1
1	GO:0032071	BP	regulation of endodeoxyribonuclease activity	1/ 202	3/ 43839	0.33333333333333	0.013760023661216	0.4445932759213	ENSMUSG00000021948	Prkcd
1	GO:0006660	BP	phosphatidylserine catabolic process	1/ 202	3/ 43839	0.33333333333333	0.013760023661216	0.4445932759213	ENSMUSG00000090121	Abhd12b
1	GO:0034445	BP	negative regulation of plasma lipoprotein oxidation	1/ 202	3/ 43839	0.33333333333333	0.013760023661216	0.4445932759213	ENSMUSG00000032080	Apoa4
1	GO:0036022	BP	limb joint morphogenesis	1/ 202	3/ 43839	0.33333333333333	0.013760023661216	0.4445932759213	ENSMUSG00000048387	Osr1
1	GO:0005997	BP	xylulose metabolic process	1/ 202	3/ 43839	0.33333333333333	0.013760023661216	0.4445932759213	ENSMUSG00000025150	Cbr2
1	GO:0032119	BP	sequestering of zinc ion	1/ 202	3/ 43839	0.33333333333333	0.013760023661216	0.4445932759213	ENSMUSG00000029151	Slc30a3
1	GO:0010716	BP	negative regulation of extracellular matrix disassembly	1/ 202	3/ 43839	0.33333333333333	0.013760023661216	0.4445932759213	ENSMUSG00000035000	Dpp4
1	GO:2000552	BP	negative regulation of T-helper 2 cell cytokine production	1/ 202	3/ 43839	0.33333333333333	0.013760023661216	0.4445932759213	ENSMUSG00000001444	Tbx21
1	GO:0060697	BP	positive regulation of phospholipid catabolic process	1/ 202	3/ 43839	0.33333333333333	0.013760023661216	0.4445932759213	ENSMUSG00000021948	Prkcd
1	GO:0006982	BP	response to lipid hydroperoxide	1/ 202	3/ 43839	0.33333333333333	0.013760023661216	0.4445932759213	ENSMUSG00000032080	Apoa4
1	GO:2001286	BP	regulation of caveolin-mediated endocytosis	1/ 202	3/ 43839	0.33333333333333	0.013760023661216	0.4445932759213	ENSMUSG00000027376	Prom2
1	GO:1990036	BP	calcium ion import into sarcoplasmic reticulum	1/ 202	3/ 43839	0.33333333333333	0.013760023661216	0.4445932759213	ENSMUSG00000030730	Atp2a1
1	GO:0014721	BP	twitch skeletal muscle contraction	1/ 202	3/ 43839	0.33333333333333	0.013760023661216	0.4445932759213	ENSMUSG00000064179	Tnnt1
1	GO:2000297	BP	negative regulation of synapse maturation	1/ 202	3/ 43839	0.33333333333333	0.013760023661216	0.4445932759213	ENSMUSG00000038255	Neurod2
1	GO:0048817	BP	negative regulation of hair follicle maturation	1/ 202	3/ 43839	0.33333333333333	0.013760023661216	0.4445932759213	ENSMUSG00000061048	Cdh3
1	GO:0072111	BP	cell proliferation involved in kidney development	1/ 202	3/ 43839	0.33333333333333	0.013760023661216	0.4445932759213	ENSMUSG00000048387	Osr1
1	GO:2000697	BP	negative regulation of epithelial cell differentiation involved in kidney development	1/ 202	3/ 43839	0.33333333333333	0.013760023661216	0.4445932759213	ENSMUSG00000048387	Osr1
1	GO:0003010	BP	voluntary skeletal muscle contraction	1/ 202	3/ 43839	0.33333333333333	0.013760023661216	0.4445932759213	ENSMUSG00000064179	Tnnt1
3	GO:0009582	BP	detection of abiotic stimulus	3/ 202	108/ 43839	0.027777777777778	0.013810664041148	0.44521302394153	ENSMUSG00000035916;ENSMUSG00000037446;ENSMUSG00000056043	Ptprq;Tulp1;Rgs9bp
6	GO:0002696	BP	positive regulation of leukocyte activation	6/ 202	422/ 43839	0.014218009478673	0.013928037280214	0.44797632633999	ENSMUSG00000001444;ENSMUSG00000026778;ENSMUSG00000033721;ENSMUSG00000035000;ENSMUSG00000036594;ENSMUSG00000039323	Tbx21;Prkcq;Vav3;Dpp4;H2-Aa;Igfbp2
3	GO:0044853	CC	plasma membrane raft	3/ 202	119/ 43839	0.025210084033613	0.017857395875704	0.4496694308071	ENSMUSG00000003283;ENSMUSG00000024650;ENSMUSG00000032303	Hck;Slc22a6;Chrna3
1	GO:0031981	CC	nuclear lumen	1/ 202	4/ 43839	0.25	0.018304700986256	0.4496694308071	ENSMUSG00000032355	Mlip
1	GO:1903440	CC	amylin receptor complex	1/ 202	4/ 43839	0.25	0.018304700986256	0.4496694308071	ENSMUSG00000041046	Ramp3
1	GO:0071735	CC	IgG immunoglobulin complex	1/ 202	4/ 43839	0.25	0.018304700986256	0.4496694308071	ENSMUSG00000076609	Igkc
1	GO:0031673	CC	H zone	1/ 202	4/ 43839	0.25	0.018304700986256	0.4496694308071	ENSMUSG00000030730	Atp2a1
3	GO:0009581	BP	detection of external stimulus	3/ 202	109/ 43839	0.027522935779817	0.01415429435594	0.45422125561284	ENSMUSG00000035916;ENSMUSG00000037446;ENSMUSG00000056043	Ptprq;Tulp1;Rgs9bp
3	GO:1900180	BP	regulation of protein localization to nucleus	3/ 202	110/ 43839	0.027272727272727	0.014502754696564	0.46330244800402	ENSMUSG00000000303;ENSMUSG00000021948;ENSMUSG00000026778	Cdh1;Prkcd;Prkcq
3	GO:0051651	BP	maintenance of location in cell	3/ 202	110/ 43839	0.027272727272727	0.014502754696564	0.46330244800402	ENSMUSG00000029151;ENSMUSG00000029368;ENSMUSG00000030730	Slc30a3;Alb;Atp2a1
2	GO:0052652	BP	cyclic purine nucleotide metabolic process	2/ 202	40/ 43839	0.05	0.014689288306649	0.46820452278312	ENSMUSG00000020431;ENSMUSG00000027931	Adcy1;Npr1
4	GO:0007411	BP	axon guidance	4/ 202	203/ 43839	0.019704433497537	0.014771296364722	0.46976041832257	ENSMUSG00000019230;ENSMUSG00000021848;ENSMUSG00000032128;ENSMUSG00000117789	Lhx9;Otx2;Robo3;Gm50388
3	GO:1903038	BP	negative regulation of leukocyte cell-cell adhesion	3/ 202	111/ 43839	0.027027027027027	0.014856052882659	0.47139654797173	ENSMUSG00000001444;ENSMUSG00000015812;ENSMUSG00000036594	Tbx21;Gnrh1;H2-Aa
7	GO:0045321	BP	leukocyte activation	7/ 202	557/ 43839	0.012567324955117	0.015228960248209	0.47887488363093	ENSMUSG00000001444;ENSMUSG00000021948;ENSMUSG00000032446;ENSMUSG00000035000;ENSMUSG00000039155;ENSMUSG00000058099;ENSMUSG00000076609	Tbx21;Prkcd;Eomes;Dpp4;Cdh26;Nfam1;Igkc
2	GO:0032663	BP	regulation of interleukin-2 production	2/ 202	41/ 43839	0.048780487804878	0.015396274169875	0.47887488363093	ENSMUSG00000001444;ENSMUSG00000026778	Tbx21;Prkcq
2	GO:1904358	BP	positive regulation of telomere maintenance via telomere lengthening	2/ 202	41/ 43839	0.048780487804878	0.015396274169875	0.47887488363093	ENSMUSG00000026778;ENSMUSG00000109061	Prkcq;Gm49320
2	GO:0009187	BP	cyclic nucleotide metabolic process	2/ 202	41/ 43839	0.048780487804878	0.015396274169875	0.47887488363093	ENSMUSG00000020431;ENSMUSG00000027931	Adcy1;Npr1
2	GO:0032330	BP	regulation of chondrocyte differentiation	2/ 202	41/ 43839	0.048780487804878	0.015396274169875	0.47887488363093	ENSMUSG00000000126;ENSMUSG00000027833	Wnt9a;Shox2
2	GO:0009395	BP	phospholipid catabolic process	2/ 202	41/ 43839	0.048780487804878	0.015396274169875	0.47887488363093	ENSMUSG00000090121;ENSMUSG00000098488	Abhd12b;Pla2g4b
6	GO:0090066	BP	regulation of anatomical structure size	6/ 202	432/ 43839	0.013888888888889	0.015457177460775	0.47914378463667	ENSMUSG00000021948;ENSMUSG00000025432;ENSMUSG00000027931;ENSMUSG00000031849;ENSMUSG00000033721;ENSMUSG00000113200	Prkcd;Avil;Npr1;Comp;Vav3;Gm48632
4	GO:0097485	BP	neuron projection guidance	4/ 202	206/ 43839	0.019417475728155	0.015506490486404	0.47914378463667	ENSMUSG00000019230;ENSMUSG00000021848;ENSMUSG00000032128;ENSMUSG00000117789	Lhx9;Otx2;Robo3;Gm50388
4	GO:1901617	BP	organic hydroxy compound biosynthetic process	4/ 202	206/ 43839	0.019417475728155	0.015506490486404	0.47914378463667	ENSMUSG00000005994;ENSMUSG00000032080;ENSMUSG00000040046;ENSMUSG00000061878	Tyrp1;Apoa4;Tph1;Sphk1
3	GO:0043679	CC	axon terminus	3/ 202	124/ 43839	0.024193548387097	0.019891949886978	0.48231520050634	ENSMUSG00000015812;ENSMUSG00000035305;ENSMUSG00000037446	Gnrh1;Ror1;Tulp1
2	GO:0034707	CC	chloride channel complex	2/ 202	48/ 43839	0.041666666666667	0.020739305121195	0.49013016026927	ENSMUSG00000029054;ENSMUSG00000038115	Gabrd;Ano2
2	GO:0098686	CC	hippocampal mossy fiber to CA3 synapse	2/ 202	48/ 43839	0.041666666666667	0.020739305121195	0.49013016026927	ENSMUSG00000020431;ENSMUSG00000029151	Adcy1;Slc30a3
6	GO:0050867	BP	positive regulation of cell activation	6/ 202	436/ 43839	0.013761467889908	0.016100201729498	0.49478663157997	ENSMUSG00000001444;ENSMUSG00000026778;ENSMUSG00000033721;ENSMUSG00000035000;ENSMUSG00000036594;ENSMUSG00000039323	Tbx21;Prkcq;Vav3;Dpp4;H2-Aa;Igfbp2
2	GO:0031646	BP	positive regulation of nervous system process	2/ 202	42/ 43839	0.047619047619048	0.016117625576481	0.49478663157997	ENSMUSG00000032532;ENSMUSG00000035200	Cck;Chrnb4
2	GO:0060976	BP	coronary vasculature development	2/ 202	42/ 43839	0.047619047619048	0.016117625576481	0.49478663157997	ENSMUSG00000030069;ENSMUSG00000108852	Prok2;Gm44911
2	GO:0017147	MF	Wnt-protein binding	2/ 202	37/ 43839	0.054054054054054	0.012655999717777	0.49522054068094	ENSMUSG00000035305;ENSMUSG00000057280	Ror1;Musk
4	GO:0050900	BP	leukocyte migration	4/ 202	209/ 43839	0.019138755980861	0.016264351918936	0.49720756843254	ENSMUSG00000001444;ENSMUSG00000029373;ENSMUSG00000033721;ENSMUSG00000046500	Tbx21;Pf4;Vav3;Tafa4
3	GO:0051588	BP	regulation of neurotransmitter transport	3/ 202	115/ 43839	0.026086956521739	0.016317765137372	0.49720756843254	ENSMUSG00000020431;ENSMUSG00000032303;ENSMUSG00000061878	Adcy1;Chrna3;Sphk1
5	GO:0015711	BP	organic anion transport	5/ 202	318/ 43839	0.015723270440252	0.016325526768426	0.49720756843254	ENSMUSG00000021948;ENSMUSG00000024650;ENSMUSG00000029843;ENSMUSG00000034224;ENSMUSG00000070570	Prkcd;Slc22a6;Slc13a4;Slc38a8;Slc17a7
21	GO:0003008	BP	system process	21/ 202	2647/ 43839	0.0079335096335474	0.016378901003979	0.49741246139122	ENSMUSG00000009246;ENSMUSG00000020431;ENSMUSG00000024650;ENSMUSG00000027931;ENSMUSG00000029054;ENSMUSG00000030730;ENSMUSG00000030905;ENSMUSG00000031849;ENSMUSG00000032303;ENSMUSG00000032532;ENSMUSG00000032818;ENSMUSG00000035200;ENSMUSG00000035305;ENSMUSG00000035916;ENSMUSG00000038255;ENSMUSG00000041534;ENSMUSG00000048349;ENSMUSG00000056494;ENSMUSG00000057280;ENSMUSG00000064179;ENSMUSG00000070570	Trpm5;Adcy1;Slc22a6;Npr1;Gabrd;Atp2a1;Crym;Comp;Chrna3;Cck;Loxhd1;Chrnb4;Ror1;Ptprq;Neurod2;Rbp3;Pou4f1;Cngb3;Musk;Tnnt1;Slc17a7
6	GO:0006979	BP	response to oxidative stress	6/ 202	439/ 43839	0.013667425968109	0.016594453670271	0.50287946111709	ENSMUSG00000021948;ENSMUSG00000032080;ENSMUSG00000042808;ENSMUSG00000061878;ENSMUSG00000113200;ENSMUSG00000121068	Prkcd;Apoa4;Gpx2;Sphk1;Gm48632;Gm57050
1	GO:0004937	MF	alpha1-adrenergic receptor activity	1/ 202	3/ 43839	0.33333333333333	0.013760023661216	0.50368344676016	ENSMUSG00000027335	Adra1d
1	GO:0043423	MF	3-phosphoinositide-dependent protein kinase binding	1/ 202	3/ 43839	0.33333333333333	0.013760023661216	0.50368344676016	ENSMUSG00000059456	Ptk2b
1	GO:0004999	MF	vasoactive intestinal polypeptide receptor activity	1/ 202	3/ 43839	0.33333333333333	0.013760023661216	0.50368344676016	ENSMUSG00000032528	Vipr1
1	GO:0001605	MF	adrenomedullin receptor activity	1/ 202	3/ 43839	0.33333333333333	0.013760023661216	0.50368344676016	ENSMUSG00000041046	Ramp3
1	GO:0016941	MF	natriuretic peptide receptor activity	1/ 202	3/ 43839	0.33333333333333	0.013760023661216	0.50368344676016	ENSMUSG00000027931	Npr1
1	GO:0008545	MF	JUN kinase kinase activity	1/ 202	3/ 43839	0.33333333333333	0.013760023661216	0.50368344676016	ENSMUSG00000109061	Gm49320
1	GO:0004699	MF	calcium-independent protein kinase C activity	1/ 202	3/ 43839	0.33333333333333	0.013760023661216	0.50368344676016	ENSMUSG00000021948	Prkcd
1	GO:0015319	MF	sodium:inorganic phosphate symporter activity	1/ 202	3/ 43839	0.33333333333333	0.013760023661216	0.50368344676016	ENSMUSG00000070570	Slc17a7
2	GO:0070888	MF	E-box binding	2/ 202	39/ 43839	0.051282051282051	0.013996815039422	0.5082523477115	ENSMUSG00000034701;ENSMUSG00000038255	Neurod1;Neurod2
2	GO:0043407	BP	negative regulation of MAP kinase activity	2/ 202	43/ 43839	0.046511627906977	0.01685319650906	0.50962913888081	ENSMUSG00000021948;ENSMUSG00000083396	Prkcd;Gm15542
5	GO:0050890	BP	cognition	5/ 202	321/ 43839	0.015576323987539	0.016929945754276	0.51065137097613	ENSMUSG00000020431;ENSMUSG00000032532;ENSMUSG00000038255;ENSMUSG00000057280;ENSMUSG00000070570	Adcy1;Cck;Neurod2;Musk;Slc17a7
4	GO:0002822	BP	regulation of adaptive immune response based on somatic recombination of immune receptors built from immunoglobulin superfamily domains	4/ 202	212/ 43839	0.018867924528302	0.017045081857159	0.51065137097613	ENSMUSG00000001444;ENSMUSG00000026778;ENSMUSG00000035000;ENSMUSG00000079507	Tbx21;Prkcq;Dpp4;H2-Q1
3	GO:0046822	BP	regulation of nucleocytoplasmic transport	3/ 202	117/ 43839	0.025641025641026	0.017077819692486	0.51065137097613	ENSMUSG00000000303;ENSMUSG00000021948;ENSMUSG00000026778	Cdh1;Prkcd;Prkcq
2	GO:0031424	BP	keratinization	2/ 202	44/ 43839	0.045454545454545	0.017602841979074	0.51065137097613	ENSMUSG00000061048;ENSMUSG00000064201	Cdh3;Krt2
2	GO:0044058	BP	regulation of digestive system process	2/ 202	44/ 43839	0.045454545454545	0.017602841979074	0.51065137097613	ENSMUSG00000032080;ENSMUSG00000034701	Apoa4;Neurod1
7	GO:0045859	BP	regulation of protein kinase activity	7/ 202	574/ 43839	0.01219512195122	0.017647345687312	0.51065137097613	ENSMUSG00000021948;ENSMUSG00000032303;ENSMUSG00000059456;ENSMUSG00000068037;ENSMUSG00000083396;ENSMUSG00000109061;ENSMUSG00000113200	Prkcd;Chrna3;Ptk2b;Mas1;Gm15542;Gm49320;Gm48632
7	GO:0043065	BP	positive regulation of apoptotic process	7/ 202	576/ 43839	0.012152777777778	0.017948656952218	0.51065137097613	ENSMUSG00000021948;ENSMUSG00000032532;ENSMUSG00000034701;ENSMUSG00000048349;ENSMUSG00000057280;ENSMUSG00000083396;ENSMUSG00000109061	Prkcd;Cck;Neurod1;Pou4f1;Musk;Gm15542;Gm49320
11	GO:0033993	BP	response to lipid	11/ 202	1072/ 43839	0.010261194029851	0.018053992688043	0.51065137097613	ENSMUSG00000015812;ENSMUSG00000020431;ENSMUSG00000024987;ENSMUSG00000026712;ENSMUSG00000029373;ENSMUSG00000032080;ENSMUSG00000039323;ENSMUSG00000041046;ENSMUSG00000048349;ENSMUSG00000048387;ENSMUSG00000109061	Gnrh1;Adcy1;Cyp26a1;Mrc1;Pf4;Apoa4;Igfbp2;Ramp3;Pou4f1;Osr1;Gm49320
3	GO:0009408	BP	response to heat	3/ 202	120/ 43839	0.025	0.018254515400976	0.51065137097613	ENSMUSG00000031075;ENSMUSG00000083396;ENSMUSG00000109061	Ano1;Gm15542;Gm49320
1	GO:0032075	BP	positive regulation of nuclease activity	1/ 202	4/ 43839	0.25	0.018304700986256	0.51065137097613	ENSMUSG00000021948	Prkcd
1	GO:1901162	BP	primary amino compound biosynthetic process	1/ 202	4/ 43839	0.25	0.018304700986256	0.51065137097613	ENSMUSG00000040046	Tph1
1	GO:0051490	BP	negative regulation of filopodium assembly	1/ 202	4/ 43839	0.25	0.018304700986256	0.51065137097613	ENSMUSG00000021948	Prkcd
1	GO:0072143	BP	mesangial cell development	1/ 202	4/ 43839	0.25	0.018304700986256	0.51065137097613	ENSMUSG00000048387	Osr1
1	GO:0033087	BP	negative regulation of immature T cell proliferation	1/ 202	4/ 43839	0.25	0.018304700986256	0.51065137097613	ENSMUSG00000015812	Gnrh1
1	GO:2000328	BP	regulation of T-helper 17 cell lineage commitment	1/ 202	4/ 43839	0.25	0.018304700986256	0.51065137097613	ENSMUSG00000001444	Tbx21
1	GO:0061440	BP	kidney vasculature development	1/ 202	4/ 43839	0.25	0.018304700986256	0.51065137097613	ENSMUSG00000048387	Osr1
1	GO:0061091	BP	regulation of phospholipid translocation	1/ 202	4/ 43839	0.25	0.018304700986256	0.51065137097613	ENSMUSG00000021948	Prkcd
1	GO:0032909	BP	regulation of transforming growth factor beta2 production	1/ 202	4/ 43839	0.25	0.018304700986256	0.51065137097613	ENSMUSG00000061048	Cdh3
1	GO:0023021	BP	termination of signal transduction	1/ 202	4/ 43839	0.25	0.018304700986256	0.51065137097613	ENSMUSG00000021948	Prkcd
1	GO:0061437	BP	renal system vasculature development	1/ 202	4/ 43839	0.25	0.018304700986256	0.51065137097613	ENSMUSG00000048387	Osr1
1	GO:0072161	BP	mesenchymal cell differentiation involved in kidney development	1/ 202	4/ 43839	0.25	0.018304700986256	0.51065137097613	ENSMUSG00000048387	Osr1
1	GO:1990637	BP	response to prolactin	1/ 202	4/ 43839	0.25	0.018304700986256	0.51065137097613	ENSMUSG00000015812	Gnrh1
1	GO:1905664	BP	regulation of calcium ion import across plasma membrane	1/ 202	4/ 43839	0.25	0.018304700986256	0.51065137097613	ENSMUSG00000041046	Ramp3
1	GO:1905665	BP	positive regulation of calcium ion import across plasma membrane	1/ 202	4/ 43839	0.25	0.018304700986256	0.51065137097613	ENSMUSG00000041046	Ramp3
1	GO:1990410	BP	adrenomedullin receptor signaling pathway	1/ 202	4/ 43839	0.25	0.018304700986256	0.51065137097613	ENSMUSG00000041046	Ramp3
1	GO:0032615	BP	interleukin-12 production	1/ 202	4/ 43839	0.25	0.018304700986256	0.51065137097613	ENSMUSG00000021948	Prkcd
1	GO:2001012	BP	mesenchymal cell differentiation involved in renal system development	1/ 202	4/ 43839	0.25	0.018304700986256	0.51065137097613	ENSMUSG00000048387	Osr1
1	GO:0072498	BP	embryonic skeletal joint development	1/ 202	4/ 43839	0.25	0.018304700986256	0.51065137097613	ENSMUSG00000048387	Osr1
1	GO:1904395	BP	positive regulation of skeletal muscle acetylcholine-gated channel clustering	1/ 202	4/ 43839	0.25	0.018304700986256	0.51065137097613	ENSMUSG00000057280	Musk
1	GO:0034653	BP	retinoic acid catabolic process	1/ 202	4/ 43839	0.25	0.018304700986256	0.51065137097613	ENSMUSG00000024987	Cyp26a1
1	GO:0016103	BP	diterpenoid catabolic process	1/ 202	4/ 43839	0.25	0.018304700986256	0.51065137097613	ENSMUSG00000024987	Cyp26a1
1	GO:0009115	BP	xanthine catabolic process	1/ 202	4/ 43839	0.25	0.018304700986256	0.51065137097613	ENSMUSG00000064294	Aox3
1	GO:0072012	BP	glomerulus vasculature development	1/ 202	4/ 43839	0.25	0.018304700986256	0.51065137097613	ENSMUSG00000048387	Osr1
1	GO:0048550	BP	negative regulation of pinocytosis	1/ 202	4/ 43839	0.25	0.018304700986256	0.51065137097613	ENSMUSG00000027376	Prom2
1	GO:0042427	BP	serotonin biosynthetic process	1/ 202	4/ 43839	0.25	0.018304700986256	0.51065137097613	ENSMUSG00000040046	Tph1
1	GO:0071681	BP	cellular response to indole-3-methanol	1/ 202	4/ 43839	0.25	0.018304700986256	0.51065137097613	ENSMUSG00000000303	Cdh1
1	GO:0036343	BP	psychomotor behavior	1/ 202	4/ 43839	0.25	0.018304700986256	0.51065137097613	ENSMUSG00000035000	Dpp4
1	GO:0021559	BP	trigeminal nerve development	1/ 202	4/ 43839	0.25	0.018304700986256	0.51065137097613	ENSMUSG00000048349	Pou4f1
1	GO:1904398	BP	positive regulation of neuromuscular junction development	1/ 202	4/ 43839	0.25	0.018304700986256	0.51065137097613	ENSMUSG00000057280	Musk
2	GO:0006939	BP	smooth muscle contraction	2/ 202	45/ 43839	0.044444444444444	0.018366418020552	0.51065137097613	ENSMUSG00000031849;ENSMUSG00000035200	Comp;Chrnb4
2	GO:0003254	BP	regulation of membrane depolarization	2/ 202	45/ 43839	0.044444444444444	0.018366418020552	0.51065137097613	ENSMUSG00000032532;ENSMUSG00000038764	Cck;Ptpn3
5	GO:0002250	BP	adaptive immune response	5/ 202	329/ 43839	0.015197568389058	0.018613888263341	0.51651715039764	ENSMUSG00000021948;ENSMUSG00000032446;ENSMUSG00000036594;ENSMUSG00000059456;ENSMUSG00000060586	Prkcd;Eomes;H2-Aa;Ptk2b;H2-Eb1
8	GO:0030545	MF	signaling receptor regulator activity	8/ 202	683/ 43839	0.011713030746706	0.01440297265258	0.51884994341317	ENSMUSG00000000126;ENSMUSG00000015812;ENSMUSG00000029373;ENSMUSG00000032532;ENSMUSG00000044177;ENSMUSG00000046500;ENSMUSG00000061808;ENSMUSG00000089989	Wnt9a;Gnrh1;Pf4;Cck;Wfikkn2;Tafa4;Ttr;Gm45713
1	GO:1990246	CC	uniplex complex	1/ 202	5/ 43839	0.2	0.022828539252499	0.51976686322458	ENSMUSG00000027994	Mcub
1	GO:0043657	CC	host cell	1/ 202	5/ 43839	0.2	0.022828539252499	0.51976686322458	ENSMUSG00000082691	Dynlt1-ps1
1	GO:1903439	CC	calcitonin family receptor complex	1/ 202	5/ 43839	0.2	0.022828539252499	0.51976686322458	ENSMUSG00000041046	Ramp3
2	GO:0030017	CC	sarcomere	2/ 202	51/ 43839	0.03921568627451	0.023232481447221	0.52200724695871	ENSMUSG00000051985;ENSMUSG00000061462	Igfn1;Obscn
4	GO:0005938	CC	cell cortex	4/ 202	234/ 43839	0.017094017094017	0.023486132160971	0.52200724695871	ENSMUSG00000010080;ENSMUSG00000026832;ENSMUSG00000059040;ENSMUSG00000059456	Epn3;Cytip;Eno1b;Ptk2b
6	GO:1903829	BP	positive regulation of protein localization	6/ 202	453/ 43839	0.013245033112583	0.019039767876243	0.52487497823167	ENSMUSG00000000303;ENSMUSG00000021948;ENSMUSG00000026778;ENSMUSG00000031075;ENSMUSG00000041046;ENSMUSG00000057280	Cdh1;Prkcd;Prkcq;Ano1;Ramp3;Musk
3	GO:0002709	BP	regulation of T cell mediated immunity	3/ 202	122/ 43839	0.024590163934426	0.019063435472801	0.52487497823167	ENSMUSG00000001444;ENSMUSG00000035000;ENSMUSG00000079507	Tbx21;Dpp4;H2-Q1
3	GO:0033555	BP	multicellular organismal response to stress	3/ 202	122/ 43839	0.024590163934426	0.019063435472801	0.52487497823167	ENSMUSG00000035000;ENSMUSG00000038255;ENSMUSG00000113200	Dpp4;Neurod2;Gm48632
3	GO:0051092	BP	positive regulation of NF-kappaB transcription factor activity	3/ 202	122/ 43839	0.024590163934426	0.019063435472801	0.52487497823167	ENSMUSG00000026778;ENSMUSG00000035305;ENSMUSG00000061878	Prkcq;Ror1;Sphk1
2	GO:0004715	MF	non-membrane spanning protein tyrosine kinase activity	2/ 202	40/ 43839	0.05	0.014689288306649	0.5249974773534	ENSMUSG00000003283;ENSMUSG00000021948	Hck;Prkcd
2	GO:0046503	BP	glycerolipid catabolic process	2/ 202	46/ 43839	0.043478260869565	0.019143781683823	0.52504418292531	ENSMUSG00000032080;ENSMUSG00000090121	Apoa4;Abhd12b
2	GO:0051646	BP	mitochondrion localization	2/ 202	46/ 43839	0.043478260869565	0.019143781683823	0.52504418292531	ENSMUSG00000029368;ENSMUSG00000030730	Alb;Atp2a1
7	GO:0043068	BP	positive regulation of programmed cell death	7/ 202	585/ 43839	0.011965811965812	0.019349519750935	0.52966035496175	ENSMUSG00000021948;ENSMUSG00000032532;ENSMUSG00000034701;ENSMUSG00000048349;ENSMUSG00000057280;ENSMUSG00000083396;ENSMUSG00000109061	Prkcd;Cck;Neurod1;Pou4f1;Musk;Gm15542;Gm49320
5	GO:0019842	MF	vitamin binding	5/ 202	312/ 43839	0.016025641025641	0.015160194010942	0.5375946923099	ENSMUSG00000004885;ENSMUSG00000029368;ENSMUSG00000031849;ENSMUSG00000041534;ENSMUSG00000116378	Crabp2;Alb;Comp;Rbp3;Gcat
19	GO:0048584	BP	positive regulation of response to stimulus	19/ 202	2407/ 43839	0.0078936435396759	0.019750798834932	0.53960097511961	ENSMUSG00000000126;ENSMUSG00000001444;ENSMUSG00000016763;ENSMUSG00000021948;ENSMUSG00000026778;ENSMUSG00000027833;ENSMUSG00000027931;ENSMUSG00000032532;ENSMUSG00000033721;ENSMUSG00000035305;ENSMUSG00000038255;ENSMUSG00000041046;ENSMUSG00000048373;ENSMUSG00000058099;ENSMUSG00000061048;ENSMUSG00000061878;ENSMUSG00000079507;ENSMUSG00000109061;ENSMUSG00000112621	Wnt9a;Tbx21;Scube1;Prkcd;Prkcq;Shox2;Npr1;Cck;Vav3;Ror1;Neurod2;Ramp3;Fgfbp1;Nfam1;Cdh3;Sphk1;H2-Q1;Gm49320;Gm5173
2	GO:0051602	BP	response to electrical stimulus	2/ 202	47/ 43839	0.042553191489362	0.019934791029282	0.54045433457165	ENSMUSG00000038255;ENSMUSG00000057280	Neurod2;Musk
2	GO:0051489	BP	regulation of filopodium assembly	2/ 202	47/ 43839	0.042553191489362	0.019934791029282	0.54045433457165	ENSMUSG00000021948;ENSMUSG00000026778	Prkcd;Prkcq
2	GO:0035094	BP	response to nicotine	2/ 202	47/ 43839	0.042553191489362	0.019934791029282	0.54045433457165	ENSMUSG00000032303;ENSMUSG00000035200	Chrna3;Chrnb4
2	GO:2000649	BP	regulation of sodium ion transmembrane transporter activity	2/ 202	47/ 43839	0.042553191489362	0.019934791029282	0.54045433457165	ENSMUSG00000038764;ENSMUSG00000048387	Ptpn3;Osr1
4	GO:0032409	BP	regulation of transporter activity	4/ 202	223/ 43839	0.017937219730942	0.020106422162112	0.54406517483406	ENSMUSG00000021948;ENSMUSG00000030730;ENSMUSG00000038764;ENSMUSG00000048387	Prkcd;Atp2a1;Ptpn3;Osr1
7	GO:0050804	BP	modulation of chemical synaptic transmission	7/ 202	590/ 43839	0.011864406779661	0.020160042949393	0.54447505309123	ENSMUSG00000000303;ENSMUSG00000010825;ENSMUSG00000020431;ENSMUSG00000032303;ENSMUSG00000038255;ENSMUSG00000057280;ENSMUSG00000061878	Cdh1;Grid2ip;Adcy1;Chrna3;Neurod2;Musk;Sphk1
16	GO:0035556	BP	intracellular signal transduction	16/ 202	1857/ 43839	0.0086160473882606	0.020348796945125	0.5485260464141	ENSMUSG00000000126;ENSMUSG00000020431;ENSMUSG00000021948;ENSMUSG00000026778;ENSMUSG00000027931;ENSMUSG00000030730;ENSMUSG00000033721;ENSMUSG00000034701;ENSMUSG00000048349;ENSMUSG00000058099;ENSMUSG00000061878;ENSMUSG00000068037;ENSMUSG00000109061;ENSMUSG00000112621;ENSMUSG00000113200;ENSMUSG00000114409	Wnt9a;Adcy1;Prkcd;Prkcq;Npr1;Atp2a1;Vav3;Neurod1;Pou4f1;Nfam1;Sphk1;Mas1;Gm49320;Gm5173;Gm48632;Gm9042
3	GO:0007189	BP	adenylate cyclase-activating G protein-coupled receptor signaling pathway	3/ 202	126/ 43839	0.023809523809524	0.020740076867041	0.55415006432481	ENSMUSG00000020431;ENSMUSG00000029373;ENSMUSG00000041046	Adcy1;Pf4;Ramp3
3	GO:0051701	BP	biological process involved in interaction with host	3/ 202	126/ 43839	0.023809523809524	0.020740076867041	0.55415006432481	ENSMUSG00000082691;ENSMUSG00000111202;ENSMUSG00000118064	Dynlt1-ps1;Gm48275;Gm50210
3	GO:0050671	BP	positive regulation of lymphocyte proliferation	3/ 202	126/ 43839	0.023809523809524	0.020740076867041	0.55415006432481	ENSMUSG00000026778;ENSMUSG00000033721;ENSMUSG00000039323	Prkcq;Vav3;Igfbp2
11	GO:0051130	BP	positive regulation of cellular component organization	11/ 202	1124/ 43839	0.0097864768683274	0.020895347992086	0.55415006432481	ENSMUSG00000004885;ENSMUSG00000025432;ENSMUSG00000026778;ENSMUSG00000027376;ENSMUSG00000027833;ENSMUSG00000032532;ENSMUSG00000037446;ENSMUSG00000038255;ENSMUSG00000057280;ENSMUSG00000061878;ENSMUSG00000109061	Crabp2;Avil;Prkcq;Prom2;Shox2;Cck;Tulp1;Neurod2;Musk;Sphk1;Gm49320
7	GO:0099177	BP	regulation of trans-synaptic signaling	7/ 202	596/ 43839	0.011744966442953	0.021163642097178	0.55415006432481	ENSMUSG00000000303;ENSMUSG00000010825;ENSMUSG00000020431;ENSMUSG00000032303;ENSMUSG00000038255;ENSMUSG00000057280;ENSMUSG00000061878	Cdh1;Grid2ip;Adcy1;Chrna3;Neurod2;Musk;Sphk1
4	GO:0002819	BP	regulation of adaptive immune response	4/ 202	227/ 43839	0.017621145374449	0.02129817662747	0.55415006432481	ENSMUSG00000001444;ENSMUSG00000026778;ENSMUSG00000035000;ENSMUSG00000079507	Tbx21;Prkcq;Dpp4;H2-Q1
4	GO:0022409	BP	positive regulation of cell-cell adhesion	4/ 202	227/ 43839	0.017621145374449	0.02129817662747	0.55415006432481	ENSMUSG00000026778;ENSMUSG00000035000;ENSMUSG00000036594;ENSMUSG00000039323	Prkcq;Dpp4;H2-Aa;Igfbp2
14	GO:0009967	BP	positive regulation of signal transduction	14/ 202	1599/ 43839	0.0087554721701063	0.021423900854363	0.55415006432481	ENSMUSG00000000126;ENSMUSG00000016763;ENSMUSG00000021948;ENSMUSG00000027833;ENSMUSG00000027931;ENSMUSG00000035305;ENSMUSG00000038255;ENSMUSG00000041046;ENSMUSG00000048373;ENSMUSG00000058099;ENSMUSG00000061048;ENSMUSG00000061878;ENSMUSG00000109061;ENSMUSG00000112621	Wnt9a;Scube1;Prkcd;Shox2;Npr1;Ror1;Neurod2;Ramp3;Fgfbp1;Nfam1;Cdh3;Sphk1;Gm49320;Gm5173
29	GO:0006355	BP	regulation of DNA-templated transcription	29/ 202	4145/ 43839	0.0069963811821472	0.021646506595054	0.55415006432481	ENSMUSG00000000303;ENSMUSG00000001444;ENSMUSG00000001504;ENSMUSG00000003283;ENSMUSG00000019230;ENSMUSG00000020431;ENSMUSG00000021175;ENSMUSG00000026572;ENSMUSG00000026778;ENSMUSG00000027833;ENSMUSG00000029373;ENSMUSG00000030905;ENSMUSG00000032355;ENSMUSG00000032446;ENSMUSG00000034701;ENSMUSG00000035305;ENSMUSG00000038255;ENSMUSG00000040310;ENSMUSG00000048349;ENSMUSG00000048387;ENSMUSG00000057280;…	Cdh1;Tbx21;Irx2;Hck;Lhx9;Adcy1;Cdca7l;Tbx19;Prkcq;Shox2;Pf4;Crym;Mlip;Eomes;Neurod1;Ror1;Neurod2;Alx4;Pou4f1;Osr1;Musk;Nfam1;Ddn;Sphk1;Rslcan18;Bfar;Ascl4;Gm28539;Gm49320
6	GO:0051345	BP	positive regulation of hydrolase activity	6/ 202	467/ 43839	0.012847965738758	0.021720678475953	0.55415006432481	ENSMUSG00000021948;ENSMUSG00000022061;ENSMUSG00000032080;ENSMUSG00000032532;ENSMUSG00000059456;ENSMUSG00000113200	Prkcd;Nkx3-1;Apoa4;Cck;Ptk2b;Gm48632
29	GO:2001141	BP	regulation of RNA biosynthetic process	29/ 202	4154/ 43839	0.0069812229176697	0.02190938676302	0.55415006432481	ENSMUSG00000000303;ENSMUSG00000001444;ENSMUSG00000001504;ENSMUSG00000003283;ENSMUSG00000019230;ENSMUSG00000020431;ENSMUSG00000021175;ENSMUSG00000026572;ENSMUSG00000026778;ENSMUSG00000027833;ENSMUSG00000029373;ENSMUSG00000030905;ENSMUSG00000032355;ENSMUSG00000032446;ENSMUSG00000034701;ENSMUSG00000035305;ENSMUSG00000038255;ENSMUSG00000040310;ENSMUSG00000048349;ENSMUSG00000048387;ENSMUSG00000057280;…	Cdh1;Tbx21;Irx2;Hck;Lhx9;Adcy1;Cdca7l;Tbx19;Prkcq;Shox2;Pf4;Crym;Mlip;Eomes;Neurod1;Ror1;Neurod2;Alx4;Pou4f1;Osr1;Musk;Nfam1;Ddn;Sphk1;Rslcan18;Bfar;Ascl4;Gm28539;Gm49320
3	GO:0032946	BP	positive regulation of mononuclear cell proliferation	3/ 202	129/ 43839	0.023255813953488	0.02204906606352	0.55415006432481	ENSMUSG00000026778;ENSMUSG00000033721;ENSMUSG00000039323	Prkcq;Vav3;Igfbp2
9	GO:0032880	BP	regulation of protein localization	9/ 202	886/ 43839	0.010158013544018	0.022363311491587	0.55415006432481	ENSMUSG00000000303;ENSMUSG00000009628;ENSMUSG00000021948;ENSMUSG00000026778;ENSMUSG00000031075;ENSMUSG00000041046;ENSMUSG00000057280;ENSMUSG00000083396;ENSMUSG00000106247	Cdh1;Tex15;Prkcd;Prkcq;Ano1;Ramp3;Musk;Gm15542;Gm43720
2	GO:0060078	BP	regulation of postsynaptic membrane potential	2/ 202	50/ 43839	0.04	0.022388288783864	0.55415006432481	ENSMUSG00000032303;ENSMUSG00000070570	Chrna3;Slc17a7
2	GO:0009112	BP	nucleobase metabolic process	2/ 202	50/ 43839	0.04	0.022388288783864	0.55415006432481	ENSMUSG00000061808;ENSMUSG00000064294	Ttr;Aox3
2	GO:2000514	BP	regulation of CD4-positive, alpha-beta T cell activation	2/ 202	50/ 43839	0.04	0.022388288783864	0.55415006432481	ENSMUSG00000001444;ENSMUSG00000026778	Tbx21;Prkcq
3	GO:0032355	BP	response to estradiol	3/ 202	130/ 43839	0.023076923076923	0.022495211626559	0.55415006432481	ENSMUSG00000039323;ENSMUSG00000041046;ENSMUSG00000048349	Igfbp2;Ramp3;Pou4f1
1	GO:0060947	BP	cardiac vascular smooth muscle cell differentiation	1/ 202	5/ 43839	0.2	0.022828539252499	0.55415006432481	ENSMUSG00000030069	Prok2
1	GO:0051799	BP	negative regulation of hair follicle development	1/ 202	5/ 43839	0.2	0.022828539252499	0.55415006432481	ENSMUSG00000061048	Cdh3
1	GO:0048793	BP	pronephros development	1/ 202	5/ 43839	0.2	0.022828539252499	0.55415006432481	ENSMUSG00000048387	Osr1
1	GO:0048382	BP	mesendoderm development	1/ 202	5/ 43839	0.2	0.022828539252499	0.55415006432481	ENSMUSG00000032446	Eomes
1	GO:2000172	BP	regulation of branching morphogenesis of a nerve	1/ 202	5/ 43839	0.2	0.022828539252499	0.55415006432481	ENSMUSG00000027833	Shox2
1	GO:0034351	BP	negative regulation of glial cell apoptotic process	1/ 202	5/ 43839	0.2	0.022828539252499	0.55415006432481	ENSMUSG00000021948	Prkcd
1	GO:1903367	BP	positive regulation of fear response	1/ 202	5/ 43839	0.2	0.022828539252499	0.55415006432481	ENSMUSG00000032532	Cck
1	GO:0051045	BP	negative regulation of membrane protein ectodomain proteolysis	1/ 202	5/ 43839	0.2	0.022828539252499	0.55415006432481	ENSMUSG00000038764	Ptpn3
1	GO:0090154	BP	positive regulation of sphingolipid biosynthetic process	1/ 202	5/ 43839	0.2	0.022828539252499	0.55415006432481	ENSMUSG00000021948	Prkcd
1	GO:2000304	BP	positive regulation of ceramide biosynthetic process	1/ 202	5/ 43839	0.2	0.022828539252499	0.55415006432481	ENSMUSG00000021948	Prkcd
1	GO:0019230	BP	proprioception	1/ 202	5/ 43839	0.2	0.022828539252499	0.55415006432481	ENSMUSG00000048349	Pou4f1
1	GO:0072086	BP	specification of loop of Henle identity	1/ 202	5/ 43839	0.2	0.022828539252499	0.55415006432481	ENSMUSG00000001504	Irx2
1	GO:0060442	BP	branching involved in prostate gland morphogenesis	1/ 202	5/ 43839	0.2	0.022828539252499	0.55415006432481	ENSMUSG00000022061	Nkx3-1
1	GO:0090520	BP	sphingolipid mediated signaling pathway	1/ 202	5/ 43839	0.2	0.022828539252499	0.55415006432481	ENSMUSG00000061878	Sphk1
1	GO:0001823	BP	mesonephros development	1/ 202	5/ 43839	0.2	0.022828539252499	0.55415006432481	ENSMUSG00000048387	Osr1
1	GO:1903243	BP	negative regulation of cardiac muscle hypertrophy in response to stress	1/ 202	5/ 43839	0.2	0.022828539252499	0.55415006432481	ENSMUSG00000032355	Mlip
1	GO:0008582	BP	regulation of synaptic assembly at neuromuscular junction	1/ 202	5/ 43839	0.2	0.022828539252499	0.55415006432481	ENSMUSG00000057280	Musk
1	GO:0032070	BP	regulation of deoxyribonuclease activity	1/ 202	5/ 43839	0.2	0.022828539252499	0.55415006432481	ENSMUSG00000021948	Prkcd
1	GO:0046110	BP	xanthine metabolic process	1/ 202	5/ 43839	0.2	0.022828539252499	0.55415006432481	ENSMUSG00000064294	Aox3
1	GO:0003348	BP	cardiac endothelial cell differentiation	1/ 202	5/ 43839	0.2	0.022828539252499	0.55415006432481	ENSMUSG00000030069	Prok2
1	GO:0070779	BP	D-aspartate import across plasma membrane	1/ 202	5/ 43839	0.2	0.022828539252499	0.55415006432481	ENSMUSG00000021948	Prkcd
1	GO:0007171	BP	activation of transmembrane receptor protein tyrosine kinase activity	1/ 202	5/ 43839	0.2	0.022828539252499	0.55415006432481	ENSMUSG00000032303	Chrna3
1	GO:0006116	BP	NADH oxidation	1/ 202	5/ 43839	0.2	0.022828539252499	0.55415006432481	ENSMUSG00000025150	Cbr2
1	GO:0051546	BP	keratinocyte migration	1/ 202	5/ 43839	0.2	0.022828539252499	0.55415006432481	ENSMUSG00000064201	Krt2
1	GO:0003209	BP	cardiac atrium morphogenesis	1/ 202	5/ 43839	0.2	0.022828539252499	0.55415006432481	ENSMUSG00000027833	Shox2
1	GO:0071680	BP	response to indole-3-methanol	1/ 202	5/ 43839	0.2	0.022828539252499	0.55415006432481	ENSMUSG00000000303	Cdh1
1	GO:0035989	BP	tendon development	1/ 202	5/ 43839	0.2	0.022828539252499	0.55415006432481	ENSMUSG00000031849	Comp
1	GO:1901896	BP	positive regulation of ATPase-coupled calcium transmembrane transporter activity	1/ 202	5/ 43839	0.2	0.022828539252499	0.55415006432481	ENSMUSG00000030730	Atp2a1
1	GO:2000543	BP	positive regulation of gastrulation	1/ 202	5/ 43839	0.2	0.022828539252499	0.55415006432481	ENSMUSG00000048387	Osr1
1	GO:0070777	BP	D-aspartate transport	1/ 202	5/ 43839	0.2	0.022828539252499	0.55415006432481	ENSMUSG00000021948	Prkcd
1	GO:0032613	BP	interleukin-10 production	1/ 202	5/ 43839	0.2	0.022828539252499	0.55415006432481	ENSMUSG00000021948	Prkcd
1	GO:0003417	BP	growth plate cartilage development	1/ 202	5/ 43839	0.2	0.022828539252499	0.55415006432481	ENSMUSG00000031849	Comp
1	GO:0031427	BP	response to methotrexate	1/ 202	5/ 43839	0.2	0.022828539252499	0.55415006432481	ENSMUSG00000024650	Slc22a6
1	GO:0072378	BP	blood coagulation, fibrin clot formation	1/ 202	5/ 43839	0.2	0.022828539252499	0.55415006432481	ENSMUSG00000039109	F13a1
1	GO:2000987	BP	positive regulation of behavioral fear response	1/ 202	5/ 43839	0.2	0.022828539252499	0.55415006432481	ENSMUSG00000032532	Cck
1	GO:0042435	BP	indole-containing compound biosynthetic process	1/ 202	5/ 43839	0.2	0.022828539252499	0.55415006432481	ENSMUSG00000040046	Tph1
1	GO:0003223	BP	ventricular compact myocardium morphogenesis	1/ 202	5/ 43839	0.2	0.022828539252499	0.55415006432481	ENSMUSG00000048349	Pou4f1
1	GO:2000354	BP	regulation of ovarian follicle development	1/ 202	5/ 43839	0.2	0.022828539252499	0.55415006432481	ENSMUSG00000015812	Gnrh1
4	GO:0007507	BP	heart development	4/ 202	233/ 43839	0.017167381974249	0.023165538320396	0.56011256804272	ENSMUSG00000048349;ENSMUSG00000048387;ENSMUSG00000108852;ENSMUSG00000115293	Pou4f1;Osr1;Gm44911;Eef1ece2
2	GO:0061035	BP	regulation of cartilage development	2/ 202	51/ 43839	0.03921568627451	0.023232481447221	0.56011256804272	ENSMUSG00000000126;ENSMUSG00000027833	Wnt9a;Shox2
2	GO:0060485	BP	mesenchyme development	2/ 202	51/ 43839	0.03921568627451	0.023232481447221	0.56011256804272	ENSMUSG00000048387;ENSMUSG00000110547	Osr1;Gm29773
2	GO:0042157	BP	lipoprotein metabolic process	2/ 202	51/ 43839	0.03921568627451	0.023232481447221	0.56011256804272	ENSMUSG00000032080;ENSMUSG00000057346	Apoa4;Apol9a
3	GO:0030594	MF	neurotransmitter receptor activity	3/ 202	114/ 43839	0.026315789473684	0.015945046122008	0.56104313447904	ENSMUSG00000029054;ENSMUSG00000032303;ENSMUSG00000035200	Gabrd;Chrna3;Chrnb4
14	GO:0045595	BP	regulation of cell differentiation	14/ 202	1628/ 43839	0.0085995085995086	0.023353307625172	0.56206804338678	ENSMUSG00000000126;ENSMUSG00000001444;ENSMUSG00000004885;ENSMUSG00000026572;ENSMUSG00000027833;ENSMUSG00000029373;ENSMUSG00000034701;ENSMUSG00000035916;ENSMUSG00000036594;ENSMUSG00000038255;ENSMUSG00000040046;ENSMUSG00000048349;ENSMUSG00000048387;ENSMUSG00000058099	Wnt9a;Tbx21;Crabp2;Tbx19;Shox2;Pf4;Neurod1;Ptprq;H2-Aa;Neurod2;Tph1;Pou4f1;Osr1;Nfam1
7	GO:1903530	BP	regulation of secretion by cell	7/ 202	610/ 43839	0.011475409836066	0.023639587814671	0.5679922695301	ENSMUSG00000020431;ENSMUSG00000026778;ENSMUSG00000031075;ENSMUSG00000032303;ENSMUSG00000032532;ENSMUSG00000041479;ENSMUSG00000061878	Adcy1;Prkcq;Ano1;Chrna3;Cck;Syt15;Sphk1
2	GO:1900046	BP	regulation of hemostasis	2/ 202	52/ 43839	0.038461538461538	0.024089625030089	0.57684665554285	ENSMUSG00000021948;ENSMUSG00000031849	Prkcd;Comp
3	GO:0070665	BP	positive regulation of leukocyte proliferation	3/ 202	134/ 43839	0.022388059701493	0.024328868357575	0.58061069982529	ENSMUSG00000026778;ENSMUSG00000033721;ENSMUSG00000039323	Prkcq;Vav3;Igfbp2
3	GO:0015294	MF	solute:monoatomic cation symporter activity	3/ 202	116/ 43839	0.025862068965517	0.016695354578445	0.58101425018612	ENSMUSG00000029843;ENSMUSG00000030108;ENSMUSG00000070570	Slc13a4;Slc6a13;Slc17a7
12	GO:0140677	MF	molecular function activator activity	12/ 202	1265/ 43839	0.0094861660079051	0.017509626156452	0.58101425018612	ENSMUSG00000000126;ENSMUSG00000015812;ENSMUSG00000021948;ENSMUSG00000022061;ENSMUSG00000029373;ENSMUSG00000032080;ENSMUSG00000032532;ENSMUSG00000046500;ENSMUSG00000061808;ENSMUSG00000083396;ENSMUSG00000089989;ENSMUSG00000113200	Wnt9a;Gnrh1;Prkcd;Nkx3-1;Pf4;Apoa4;Cck;Tafa4;Ttr;Gm15542;Gm45713;Gm48632
14	GO:0016772	MF	transferase activity, transferring phosphorus-containing groups	14/ 202	1522/ 43839	0.0091984231274639	0.017832917733872	0.58101425018612	ENSMUSG00000003283;ENSMUSG00000021948;ENSMUSG00000026778;ENSMUSG00000027931;ENSMUSG00000028862;ENSMUSG00000035305;ENSMUSG00000057280;ENSMUSG00000059456;ENSMUSG00000061462;ENSMUSG00000061878;ENSMUSG00000086607;ENSMUSG00000109061;ENSMUSG00000111202;ENSMUSG00000118064	Hck;Prkcd;Prkcq;Npr1;Map3k6;Ror1;Musk;Ptk2b;Obscn;Sphk1;4930511M06Rik;Gm49320;Gm48275;Gm50210
1	GO:0005332	MF	gamma-aminobutyric acid:sodium:chloride symporter activity	1/ 202	4/ 43839	0.25	0.018304700986256	0.58101425018612	ENSMUSG00000030108	Slc6a13
1	GO:0031014	MF	troponin T binding	1/ 202	4/ 43839	0.25	0.018304700986256	0.58101425018612	ENSMUSG00000064179	Tnnt1
1	GO:0097643	MF	amylin receptor activity	1/ 202	4/ 43839	0.25	0.018304700986256	0.58101425018612	ENSMUSG00000041046	Ramp3
1	GO:0004096	MF	catalase activity	1/ 202	4/ 43839	0.25	0.018304700986256	0.58101425018612	ENSMUSG00000032818	Loxhd1
1	GO:0030284	MF	nuclear estrogen receptor activity	1/ 202	4/ 43839	0.25	0.018304700986256	0.58101425018612	ENSMUSG00000022061	Nkx3-1
1	GO:0017153	MF	sodium:dicarboxylate symporter activity	1/ 202	4/ 43839	0.25	0.018304700986256	0.58101425018612	ENSMUSG00000029843	Slc13a4
1	GO:0004854	MF	xanthine dehydrogenase activity	1/ 202	4/ 43839	0.25	0.018304700986256	0.58101425018612	ENSMUSG00000064294	Aox3
1	GO:0016726	MF	oxidoreductase activity, acting on CH or CH2 groups, NAD or NADP as acceptor	1/ 202	4/ 43839	0.25	0.018304700986256	0.58101425018612	ENSMUSG00000064294	Aox3
1	GO:0015111	MF	iodide transmembrane transporter activity	1/ 202	4/ 43839	0.25	0.018304700986256	0.58101425018612	ENSMUSG00000031075	Ano1
1	GO:0008294	MF	calcium- and calmodulin-responsive adenylate cyclase activity	1/ 202	4/ 43839	0.25	0.018304700986256	0.58101425018612	ENSMUSG00000020431	Adcy1
1	GO:0038037	CC	G protein-coupled receptor dimeric complex	1/ 202	6/ 43839	0.16666666666667	0.027331633541658	0.58653057266983	ENSMUSG00000041046	Ramp3
3	GO:0044306	CC	neuron projection terminus	3/ 202	141/ 43839	0.021276595744681	0.027726481401575	0.58824250882659	ENSMUSG00000015812;ENSMUSG00000035305;ENSMUSG00000037446	Gnrh1;Ror1;Tulp1
7	GO:0009888	BP	tissue development	7/ 202	616/ 43839	0.011363636363636	0.024759446438051	0.58985408534427	ENSMUSG00000031849;ENSMUSG00000032446;ENSMUSG00000048349;ENSMUSG00000048387;ENSMUSG00000064201;ENSMUSG00000106086;ENSMUSG00000110547	Comp;Eomes;Pou4f1;Osr1;Krt2;Lef1os1;Gm29773
3	GO:0001501	BP	skeletal system development	3/ 202	135/ 43839	0.022222222222222	0.024799546408977	0.58985408534427	ENSMUSG00000031849;ENSMUSG00000044177;ENSMUSG00000048387	Comp;Wfikkn2;Osr1
2	GO:0051930	BP	regulation of sensory perception of pain	2/ 202	53/ 43839	0.037735849056604	0.024959583524359	0.59266447321598	ENSMUSG00000032532;ENSMUSG00000046500	Cck;Tafa4
3	GO:0090316	BP	positive regulation of intracellular protein transport	3/ 202	136/ 43839	0.022058823529412	0.025275126931629	0.59915175265731	ENSMUSG00000000303;ENSMUSG00000021948;ENSMUSG00000026778	Cdh1;Prkcd;Prkcq
2	GO:0031985	CC	Golgi cisterna	2/ 202	57/ 43839	0.035087719298246	0.028564880188222	0.5992205765327	ENSMUSG00000027489;ENSMUSG00000079507	Necab3;H2-Q1
5	GO:0044403	BP	biological process involved in symbiotic interaction	5/ 202	357/ 43839	0.014005602240896	0.025364486552928	0.60026457139972	ENSMUSG00000029373;ENSMUSG00000082691;ENSMUSG00000111202;ENSMUSG00000112621;ENSMUSG00000118064	Pf4;Dynlt1-ps1;Gm48275;Gm5173;Gm50210
7	GO:0071396	BP	cellular response to lipid	7/ 202	621/ 43839	0.011272141706924	0.025720103213077	0.60549523870522	ENSMUSG00000020431;ENSMUSG00000026712;ENSMUSG00000029373;ENSMUSG00000041046;ENSMUSG00000048349;ENSMUSG00000048387;ENSMUSG00000109061	Adcy1;Mrc1;Pf4;Ramp3;Pou4f1;Osr1;Gm49320
6	GO:0010975	BP	regulation of neuron projection development	6/ 202	486/ 43839	0.012345679012346	0.025751727226758	0.60549523870522	ENSMUSG00000004885;ENSMUSG00000025432;ENSMUSG00000027833;ENSMUSG00000032303;ENSMUSG00000050896;ENSMUSG00000061878	Crabp2;Avil;Shox2;Chrna3;Rtn4rl2;Sphk1
3	GO:0035023	BP	regulation of Rho protein signal transduction	3/ 202	137/ 43839	0.021897810218978	0.025755607811184	0.60549523870522	ENSMUSG00000033721;ENSMUSG00000040624;ENSMUSG00000061462	Vav3;Plekhg1;Obscn
2	GO:0050994	BP	regulation of lipid catabolic process	2/ 202	54/ 43839	0.037037037037037	0.025842221889341	0.60549523870522	ENSMUSG00000021948;ENSMUSG00000032080	Prkcd;Apoa4
2	GO:0021549	BP	cerebellum development	2/ 202	54/ 43839	0.037037037037037	0.025842221889341	0.60549523870522	ENSMUSG00000034701;ENSMUSG00000108852	Neurod1;Gm44911
2	GO:0051931	BP	regulation of sensory perception	2/ 202	54/ 43839	0.037037037037037	0.025842221889341	0.60549523870522	ENSMUSG00000032532;ENSMUSG00000046500	Cck;Tafa4
6	GO:0051052	BP	regulation of DNA metabolic process	6/ 202	488/ 43839	0.012295081967213	0.026203085529501	0.60626532583314	ENSMUSG00000001444;ENSMUSG00000009628;ENSMUSG00000021948;ENSMUSG00000026778;ENSMUSG00000068037;ENSMUSG00000109061	Tbx21;Tex15;Prkcd;Prkcq;Mas1;Gm49320
3	GO:0051250	BP	negative regulation of lymphocyte activation	3/ 202	138/ 43839	0.021739130434783	0.026240986610587	0.60626532583314	ENSMUSG00000001444;ENSMUSG00000015812;ENSMUSG00000036594	Tbx21;Gnrh1;H2-Aa
4	GO:0016055	BP	Wnt signaling pathway	4/ 202	243/ 43839	0.016460905349794	0.026492995702156	0.60626532583314	ENSMUSG00000000126;ENSMUSG00000024985;ENSMUSG00000061048;ENSMUSG00000106086	Wnt9a;Tcf7l2;Cdh3;Lef1os1
2	GO:0061512	BP	protein localization to cilium	2/ 202	55/ 43839	0.036363636363636	0.026737406045817	0.60626532583314	ENSMUSG00000037446;ENSMUSG00000108852	Tulp1;Gm44911
2	GO:0032210	BP	regulation of telomere maintenance via telomerase	2/ 202	55/ 43839	0.036363636363636	0.026737406045817	0.60626532583314	ENSMUSG00000026778;ENSMUSG00000109061	Prkcq;Gm49320
3	GO:0001894	BP	tissue homeostasis	3/ 202	140/ 43839	0.021428571428571	0.027226426631454	0.60626532583314	ENSMUSG00000009628;ENSMUSG00000037446;ENSMUSG00000061048	Tex15;Tulp1;Cdh3
3	GO:0010951	BP	negative regulation of endopeptidase activity	3/ 202	140/ 43839	0.021428571428571	0.027226426631454	0.60626532583314	ENSMUSG00000000126;ENSMUSG00000022766;ENSMUSG00000026315	Wnt9a;Serpind1;Serpinb8
3	GO:0060249	BP	anatomical structure homeostasis	3/ 202	140/ 43839	0.021428571428571	0.027226426631454	0.60626532583314	ENSMUSG00000009628;ENSMUSG00000037446;ENSMUSG00000061048	Tex15;Tulp1;Cdh3
5	GO:0032940	BP	secretion by cell	5/ 202	364/ 43839	0.013736263736264	0.027267676608161	0.60626532583314	ENSMUSG00000003283;ENSMUSG00000021281;ENSMUSG00000031849;ENSMUSG00000034701;ENSMUSG00000041479	Hck;Tnfaip2;Comp;Neurod1;Syt15
1	GO:0006145	BP	purine nucleobase catabolic process	1/ 202	6/ 43839	0.16666666666667	0.027331633541658	0.60626532583314	ENSMUSG00000064294	Aox3
1	GO:0097647	BP	amylin receptor signaling pathway	1/ 202	6/ 43839	0.16666666666667	0.027331633541658	0.60626532583314	ENSMUSG00000041046	Ramp3
1	GO:0051601	BP	exocyst localization	1/ 202	6/ 43839	0.16666666666667	0.027331633541658	0.60626532583314	ENSMUSG00000021281	Tnfaip2
1	GO:1903546	BP	protein localization to photoreceptor outer segment	1/ 202	6/ 43839	0.16666666666667	0.027331633541658	0.60626532583314	ENSMUSG00000037446	Tulp1
1	GO:1902080	BP	regulation of calcium ion import into sarcoplasmic reticulum	1/ 202	6/ 43839	0.16666666666667	0.027331633541658	0.60626532583314	ENSMUSG00000030730	Atp2a1
1	GO:0042976	BP	activation of Janus kinase activity	1/ 202	6/ 43839	0.16666666666667	0.027331633541658	0.60626532583314	ENSMUSG00000059456	Ptk2b
1	GO:0048819	BP	regulation of hair follicle maturation	1/ 202	6/ 43839	0.16666666666667	0.027331633541658	0.60626532583314	ENSMUSG00000061048	Cdh3
1	GO:0034350	BP	regulation of glial cell apoptotic process	1/ 202	6/ 43839	0.16666666666667	0.027331633541658	0.60626532583314	ENSMUSG00000021948	Prkcd
1	GO:0010616	BP	negative regulation of cardiac muscle adaptation	1/ 202	6/ 43839	0.16666666666667	0.027331633541658	0.60626532583314	ENSMUSG00000032355	Mlip
1	GO:0034380	BP	high-density lipoprotein particle assembly	1/ 202	6/ 43839	0.16666666666667	0.027331633541658	0.60626532583314	ENSMUSG00000032080	Apoa4
1	GO:0014056	BP	regulation of acetylcholine secretion, neurotransmission	1/ 202	6/ 43839	0.16666666666667	0.027331633541658	0.60626532583314	ENSMUSG00000032303	Chrna3
1	GO:0043568	BP	positive regulation of insulin-like growth factor receptor signaling pathway	1/ 202	6/ 43839	0.16666666666667	0.027331633541658	0.60626532583314	ENSMUSG00000061048	Cdh3
1	GO:0033083	BP	regulation of immature T cell proliferation	1/ 202	6/ 43839	0.16666666666667	0.027331633541658	0.60626532583314	ENSMUSG00000015812	Gnrh1
1	GO:1904393	BP	regulation of skeletal muscle acetylcholine-gated channel clustering	1/ 202	6/ 43839	0.16666666666667	0.027331633541658	0.60626532583314	ENSMUSG00000057280	Musk
1	GO:0045346	BP	regulation of MHC class II biosynthetic process	1/ 202	6/ 43839	0.16666666666667	0.027331633541658	0.60626532583314	ENSMUSG00000029373	Pf4
1	GO:0001706	BP	endoderm formation	1/ 202	6/ 43839	0.16666666666667	0.027331633541658	0.60626532583314	ENSMUSG00000032446	Eomes
1	GO:0016115	BP	terpenoid catabolic process	1/ 202	6/ 43839	0.16666666666667	0.027331633541658	0.60626532583314	ENSMUSG00000024987	Cyp26a1
1	GO:0014724	BP	regulation of twitch skeletal muscle contraction	1/ 202	6/ 43839	0.16666666666667	0.027331633541658	0.60626532583314	ENSMUSG00000030730	Atp2a1
1	GO:0033564	BP	anterior/posterior axon guidance	1/ 202	6/ 43839	0.16666666666667	0.027331633541658	0.60626532583314	ENSMUSG00000019230	Lhx9
1	GO:0048935	BP	peripheral nervous system neuron development	1/ 202	6/ 43839	0.16666666666667	0.027331633541658	0.60626532583314	ENSMUSG00000048349	Pou4f1
1	GO:1903999	BP	negative regulation of eating behavior	1/ 202	6/ 43839	0.16666666666667	0.027331633541658	0.60626532583314	ENSMUSG00000032532	Cck
1	GO:0097084	BP	vascular associated smooth muscle cell development	1/ 202	6/ 43839	0.16666666666667	0.027331633541658	0.60626532583314	ENSMUSG00000031849	Comp
1	GO:0000972	BP	transcription-dependent tethering of RNA polymerase II gene DNA at nuclear periphery	1/ 202	6/ 43839	0.16666666666667	0.027331633541658	0.60626532583314	ENSMUSG00000110547	Gm29773
1	GO:0097254	BP	renal tubular secretion	1/ 202	6/ 43839	0.16666666666667	0.027331633541658	0.60626532583314	ENSMUSG00000024650	Slc22a6
10	GO:0060341	BP	regulation of cellular localization	10/ 202	998/ 43839	0.01002004008016	0.027412213725987	0.6071011715965	ENSMUSG00000000303;ENSMUSG00000009628;ENSMUSG00000021948;ENSMUSG00000026778;ENSMUSG00000030730;ENSMUSG00000031075;ENSMUSG00000041046;ENSMUSG00000057280;ENSMUSG00000083396;ENSMUSG00000106247	Cdh1;Tex15;Prkcd;Prkcq;Atp2a1;Ano1;Ramp3;Musk;Gm15542;Gm43720
2	GO:0009583	BP	detection of light stimulus	2/ 202	56/ 43839	0.035714285714286	0.027645002870114	0.61130012596541	ENSMUSG00000037446;ENSMUSG00000056043	Tulp1;Rgs9bp
3	GO:0045165	BP	cell fate commitment	3/ 202	141/ 43839	0.021276595744681	0.027726481401575	0.61214534289405	ENSMUSG00000000126;ENSMUSG00000026572;ENSMUSG00000034701	Wnt9a;Tbx19;Neurod1
49	GO:0060255	BP	regulation of macromolecule metabolic process	49/ 202	7975/ 43839	0.0061442006269592	0.028200567262999	0.62135470105282	ENSMUSG00000000126;ENSMUSG00000000303;ENSMUSG00000001444;ENSMUSG00000001504;ENSMUSG00000003283;ENSMUSG00000009628;ENSMUSG00000015812;ENSMUSG00000019230;ENSMUSG00000020431;ENSMUSG00000021175;ENSMUSG00000021948;ENSMUSG00000022061;ENSMUSG00000022766;ENSMUSG00000026315;ENSMUSG00000026572;ENSMUSG00000026778;ENSMUSG00000027376;ENSMUSG00000027489;ENSMUSG00000027833;ENSMUSG00000029373;ENSMUSG00000030905;…	Wnt9a;Cdh1;Tbx21;Irx2;Hck;Tex15;Gnrh1;Lhx9;Adcy1;Cdca7l;Prkcd;Nkx3-1;Serpind1;Serpinb8;Tbx19;Prkcq;Prom2;Necab3;Shox2;Pf4;Crym;Comp;Chrna3;Mlip;Eomes;Cck;Neurod1;Ror1;Neurod2;Ptpn3;Alx4;Ramp3;Pou4f1;Osr1;Musk;Nfam1;Ddn;Ptk2b;Cdh3;Sphk1;Mas1;Rslcan18;Bfar;Gm15542;Ascl4;Gm28539;Gm49320;Gm5173;Gm48632
3	GO:0002824	BP	positive regulation of adaptive immune response based on somatic recombination of immune receptors built from immunoglobulin superfamily domains	3/ 202	142/ 43839	0.02112676056338	0.028231421196789	0.62135470105282	ENSMUSG00000001444;ENSMUSG00000026778;ENSMUSG00000079507	Tbx21;Prkcq;H2-Q1
2	GO:0032206	BP	positive regulation of telomere maintenance	2/ 202	57/ 43839	0.035087719298246	0.028564880188222	0.62771767767657	ENSMUSG00000026778;ENSMUSG00000109061	Prkcq;Gm49320
2	GO:0046915	MF	transition metal ion transmembrane transporter activity	2/ 202	47/ 43839	0.042553191489362	0.019934791029282	0.62836122556883	ENSMUSG00000029151;ENSMUSG00000093954	Slc30a3;Gm16867
11	GO:0016301	MF	kinase activity	11/ 202	1112/ 43839	0.0098920863309353	0.020115108657112	0.62967226341124	ENSMUSG00000003283;ENSMUSG00000021948;ENSMUSG00000026778;ENSMUSG00000027931;ENSMUSG00000028862;ENSMUSG00000035305;ENSMUSG00000057280;ENSMUSG00000059456;ENSMUSG00000061462;ENSMUSG00000061878;ENSMUSG00000109061	Hck;Prkcd;Prkcq;Npr1;Map3k6;Ror1;Musk;Ptk2b;Obscn;Sphk1;Gm49320
3	GO:0008528	MF	G protein-coupled peptide receptor activity	3/ 202	125/ 43839	0.024	0.020313560902864	0.63152912971302	ENSMUSG00000032528;ENSMUSG00000041046;ENSMUSG00000068037	Vipr1;Ramp3;Mas1
8	GO:0016310	BP	phosphorylation	8/ 202	780/ 43839	0.01025641025641	0.028931253423933	0.63454211324047	ENSMUSG00000003283;ENSMUSG00000021948;ENSMUSG00000026778;ENSMUSG00000057280;ENSMUSG00000059456;ENSMUSG00000061462;ENSMUSG00000061878;ENSMUSG00000109061	Hck;Prkcd;Prkcq;Musk;Ptk2b;Obscn;Sphk1;Gm49320
7	GO:0051259	BP	protein complex oligomerization	7/ 202	637/ 43839	0.010989010989011	0.028965107769456	0.63454211324047	ENSMUSG00000016763;ENSMUSG00000024650;ENSMUSG00000025150;ENSMUSG00000032303;ENSMUSG00000035200;ENSMUSG00000045246;ENSMUSG00000113200	Scube1;Slc22a6;Cbr2;Chrna3;Chrnb4;Kcng4;Gm48632
3	GO:0005267	MF	potassium channel activity	3/ 202	126/ 43839	0.023809523809524	0.020740076867041	0.64040278162925	ENSMUSG00000009246;ENSMUSG00000045246;ENSMUSG00000079436	Trpm5;Kcng4;Kcnj13
2	GO:0001824	BP	blastocyst development	2/ 202	58/ 43839	0.03448275862069	0.029496906769935	0.64320527674595	ENSMUSG00000032446;ENSMUSG00000066315	Eomes;Gm12918
2	GO:0001708	BP	cell fate specification	2/ 202	58/ 43839	0.03448275862069	0.029496906769935	0.64320527674595	ENSMUSG00000032446;ENSMUSG00000048349	Eomes;Pou4f1
2	GO:0002763	BP	positive regulation of myeloid leukocyte differentiation	2/ 202	58/ 43839	0.03448275862069	0.029496906769935	0.64320527674595	ENSMUSG00000029373;ENSMUSG00000048349	Pf4;Pou4f1
3	GO:0097529	BP	myeloid leukocyte migration	3/ 202	145/ 43839	0.020689655172414	0.029775509337533	0.64629295727724	ENSMUSG00000029373;ENSMUSG00000033721;ENSMUSG00000046500	Pf4;Vav3;Tafa4
3	GO:0006720	BP	isoprenoid metabolic process	3/ 202	145/ 43839	0.020689655172414	0.029775509337533	0.64629295727724	ENSMUSG00000004885;ENSMUSG00000024987;ENSMUSG00000061808	Crabp2;Cyp26a1;Ttr
3	GO:0030595	BP	leukocyte chemotaxis	3/ 202	145/ 43839	0.020689655172414	0.029775509337533	0.64629295727724	ENSMUSG00000029373;ENSMUSG00000033721;ENSMUSG00000046500	Pf4;Vav3;Tafa4
16	GO:0005102	MF	signaling receptor binding	16/ 202	1886/ 43839	0.0084835630965005	0.021311188940005	0.65272213989479	ENSMUSG00000000126;ENSMUSG00000003283;ENSMUSG00000015812;ENSMUSG00000024610;ENSMUSG00000029373;ENSMUSG00000030069;ENSMUSG00000031849;ENSMUSG00000032532;ENSMUSG00000033721;ENSMUSG00000035000;ENSMUSG00000039155;ENSMUSG00000044177;ENSMUSG00000046500;ENSMUSG00000061808;ENSMUSG00000079507;ENSMUSG00000089989	Wnt9a;Hck;Gnrh1;Cd74;Pf4;Prok2;Comp;Cck;Vav3;Dpp4;Cdh26;Wfikkn2;Tafa4;Ttr;H2-Q1;Gm45713
2	GO:0017046	MF	peptide hormone binding	2/ 202	50/ 43839	0.04	0.022388288783864	0.65272213989479	ENSMUSG00000027931;ENSMUSG00000032528	Npr1;Vipr1
1	GO:0050220	MF	prostaglandin-E synthase activity	1/ 202	5/ 43839	0.2	0.022828539252499	0.65272213989479	ENSMUSG00000040078	Ptges3-ps
1	GO:0016623	MF	oxidoreductase activity, acting on the aldehyde or oxo group of donors, oxygen as acceptor	1/ 202	5/ 43839	0.2	0.022828539252499	0.65272213989479	ENSMUSG00000064294	Aox3
1	GO:0060228	MF	phosphatidylcholine-sterol O-acyltransferase activator activity	1/ 202	5/ 43839	0.2	0.022828539252499	0.65272213989479	ENSMUSG00000032080	Apoa4
1	GO:0048248	MF	CXCR3 chemokine receptor binding	1/ 202	5/ 43839	0.2	0.022828539252499	0.65272213989479	ENSMUSG00000029373	Pf4
1	GO:0016716	MF	oxidoreductase activity, acting on paired donors, with incorporation or reduction of molecular oxygen, another compound as one donor, and incorporation of one atom of oxygen	1/ 202	5/ 43839	0.2	0.022828539252499	0.65272213989479	ENSMUSG00000005994	Tyrp1
1	GO:0004031	MF	aldehyde oxidase activity	1/ 202	5/ 43839	0.2	0.022828539252499	0.65272213989479	ENSMUSG00000064294	Aox3
1	GO:0048403	MF	brain-derived neurotrophic factor binding	1/ 202	5/ 43839	0.2	0.022828539252499	0.65272213989479	ENSMUSG00000030359	Pzp
1	GO:0001595	MF	angiotensin receptor activity	1/ 202	5/ 43839	0.2	0.022828539252499	0.65272213989479	ENSMUSG00000068037	Mas1
1	GO:0015185	MF	gamma-aminobutyric acid transmembrane transporter activity	1/ 202	5/ 43839	0.2	0.022828539252499	0.65272213989479	ENSMUSG00000030108	Slc6a13
6	GO:0001228	MF	DNA-binding transcription activator activity, RNA polymerase II-specific	6/ 202	473/ 43839	0.012684989429175	0.022943994533724	0.65272213989479	ENSMUSG00000021848;ENSMUSG00000026572;ENSMUSG00000034701;ENSMUSG00000038255;ENSMUSG00000040310;ENSMUSG00000048349	Otx2;Tbx19;Neurod1;Neurod2;Alx4;Pou4f1
5	GO:0050839	MF	cell adhesion molecule binding	5/ 202	348/ 43839	0.014367816091954	0.023045979614175	0.65272213989479	ENSMUSG00000000303;ENSMUSG00000031849;ENSMUSG00000039155;ENSMUSG00000061048;ENSMUSG00000061462	Cdh1;Comp;Cdh26;Cdh3;Obscn
6	GO:0001216	MF	DNA-binding transcription activator activity	6/ 202	474/ 43839	0.012658227848101	0.023152294453197	0.65272213989479	ENSMUSG00000021848;ENSMUSG00000026572;ENSMUSG00000034701;ENSMUSG00000038255;ENSMUSG00000040310;ENSMUSG00000048349	Otx2;Tbx19;Neurod1;Neurod2;Alx4;Pou4f1
3	GO:0008406	BP	gonad development	3/ 202	146/ 43839	0.020547945205479	0.030299946358514	0.65466387918426	ENSMUSG00000019230;ENSMUSG00000048387;ENSMUSG00000068037	Lhx9;Osr1;Mas1
3	GO:1902107	BP	positive regulation of leukocyte differentiation	3/ 202	146/ 43839	0.020547945205479	0.030299946358514	0.65466387918426	ENSMUSG00000029373;ENSMUSG00000036594;ENSMUSG00000048349	Pf4;H2-Aa;Pou4f1
3	GO:1903708	BP	positive regulation of hemopoiesis	3/ 202	146/ 43839	0.020547945205479	0.030299946358514	0.65466387918426	ENSMUSG00000029373;ENSMUSG00000036594;ENSMUSG00000048349	Pf4;H2-Aa;Pou4f1
5	GO:1903706	BP	regulation of hemopoiesis	5/ 202	375/ 43839	0.013333333333333	0.030438045278442	0.65471178917269	ENSMUSG00000001444;ENSMUSG00000029373;ENSMUSG00000036594;ENSMUSG00000048349;ENSMUSG00000058099	Tbx21;Pf4;H2-Aa;Pou4f1;Nfam1
5	GO:0007389	BP	pattern specification process	5/ 202	375/ 43839	0.013333333333333	0.030438045278442	0.65471178917269	ENSMUSG00000001504;ENSMUSG00000032446;ENSMUSG00000034701;ENSMUSG00000040310;ENSMUSG00000048387	Irx2;Eomes;Neurod1;Alx4;Osr1
2	GO:0098754	BP	detoxification	2/ 202	59/ 43839	0.033898305084746	0.030440952323038	0.65471178917269	ENSMUSG00000029151;ENSMUSG00000032080	Slc30a3;Apoa4
3	GO:0045834	BP	positive regulation of lipid metabolic process	3/ 202	147/ 43839	0.020408163265306	0.030829245501497	0.65631609181554	ENSMUSG00000021948;ENSMUSG00000032080;ENSMUSG00000033721	Prkcd;Apoa4;Vav3
3	GO:0010466	BP	negative regulation of peptidase activity	3/ 202	148/ 43839	0.02027027027027	0.031363401319651	0.65631609181554	ENSMUSG00000000126;ENSMUSG00000022766;ENSMUSG00000026315	Wnt9a;Serpind1;Serpinb8
3	GO:0002821	BP	positive regulation of adaptive immune response	3/ 202	148/ 43839	0.02027027027027	0.031363401319651	0.65631609181554	ENSMUSG00000001444;ENSMUSG00000026778;ENSMUSG00000079507	Tbx21;Prkcq;H2-Q1
2	GO:1902305	BP	regulation of sodium ion transmembrane transport	2/ 202	60/ 43839	0.033333333333333	0.031396887487516	0.65631609181554	ENSMUSG00000038764;ENSMUSG00000048387	Ptpn3;Osr1
2	GO:0042130	BP	negative regulation of T cell proliferation	2/ 202	60/ 43839	0.033333333333333	0.031396887487516	0.65631609181554	ENSMUSG00000015812;ENSMUSG00000036594	Gnrh1;H2-Aa
32	GO:0019219	BP	regulation of nucleobase-containing compound metabolic process	32/ 202	4806/ 43839	0.0066583437369954	0.031511654114445	0.65631609181554	ENSMUSG00000000303;ENSMUSG00000001444;ENSMUSG00000001504;ENSMUSG00000003283;ENSMUSG00000009628;ENSMUSG00000019230;ENSMUSG00000020431;ENSMUSG00000021175;ENSMUSG00000021948;ENSMUSG00000026572;ENSMUSG00000026778;ENSMUSG00000027833;ENSMUSG00000029373;ENSMUSG00000030905;ENSMUSG00000032355;ENSMUSG00000032446;ENSMUSG00000034701;ENSMUSG00000035305;ENSMUSG00000038255;ENSMUSG00000040310;ENSMUSG00000048349;…	Cdh1;Tbx21;Irx2;Hck;Tex15;Lhx9;Adcy1;Cdca7l;Prkcd;Tbx19;Prkcq;Shox2;Pf4;Crym;Mlip;Eomes;Neurod1;Ror1;Neurod2;Alx4;Pou4f1;Osr1;Musk;Nfam1;Ddn;Sphk1;Mas1;Rslcan18;Bfar;Ascl4;Gm28539;Gm49320
1	GO:0052651	BP	monoacylglycerol catabolic process	1/ 202	7/ 43839	0.14285714285714	0.031814078503778	0.65631609181554	ENSMUSG00000090121	Abhd12b
1	GO:0072180	BP	mesonephric duct morphogenesis	1/ 202	7/ 43839	0.14285714285714	0.031814078503778	0.65631609181554	ENSMUSG00000048387	Osr1
1	GO:0098902	BP	regulation of membrane depolarization during action potential	1/ 202	7/ 43839	0.14285714285714	0.031814078503778	0.65631609181554	ENSMUSG00000038764	Ptpn3
1	GO:0072182	BP	regulation of nephron tubule epithelial cell differentiation	1/ 202	7/ 43839	0.14285714285714	0.031814078503778	0.65631609181554	ENSMUSG00000048387	Osr1
1	GO:0097401	BP	synaptic vesicle lumen acidification	1/ 202	7/ 43839	0.14285714285714	0.031814078503778	0.65631609181554	ENSMUSG00000070570	Slc17a7
1	GO:0046010	BP	positive regulation of circadian sleep/wake cycle, non-REM sleep	1/ 202	7/ 43839	0.14285714285714	0.031814078503778	0.65631609181554	ENSMUSG00000029368	Alb
1	GO:0086103	BP	G protein-coupled receptor signaling pathway involved in heart process	1/ 202	7/ 43839	0.14285714285714	0.031814078503778	0.65631609181554	ENSMUSG00000041046	Ramp3
1	GO:0006842	BP	tricarboxylic acid transport	1/ 202	7/ 43839	0.14285714285714	0.031814078503778	0.65631609181554	ENSMUSG00000029843	Slc13a4
1	GO:0043584	BP	nose development	1/ 202	7/ 43839	0.14285714285714	0.031814078503778	0.65631609181554	ENSMUSG00000063594	Gng8
1	GO:1901894	BP	regulation of ATPase-coupled calcium transmembrane transporter activity	1/ 202	7/ 43839	0.14285714285714	0.031814078503778	0.65631609181554	ENSMUSG00000030730	Atp2a1
1	GO:1902732	BP	positive regulation of chondrocyte proliferation	1/ 202	7/ 43839	0.14285714285714	0.031814078503778	0.65631609181554	ENSMUSG00000031849	Comp
1	GO:0060696	BP	regulation of phospholipid catabolic process	1/ 202	7/ 43839	0.14285714285714	0.031814078503778	0.65631609181554	ENSMUSG00000021948	Prkcd
1	GO:0097646	BP	calcitonin family receptor signaling pathway	1/ 202	7/ 43839	0.14285714285714	0.031814078503778	0.65631609181554	ENSMUSG00000041046	Ramp3
1	GO:1900060	BP	negative regulation of ceramide biosynthetic process	1/ 202	7/ 43839	0.14285714285714	0.031814078503778	0.65631609181554	ENSMUSG00000061878	Sphk1
1	GO:0042268	BP	regulation of cytolysis	1/ 202	7/ 43839	0.14285714285714	0.031814078503778	0.65631609181554	ENSMUSG00000029373	Pf4
1	GO:0050861	BP	positive regulation of B cell receptor signaling pathway	1/ 202	7/ 43839	0.14285714285714	0.031814078503778	0.65631609181554	ENSMUSG00000058099	Nfam1
1	GO:0030300	BP	regulation of intestinal cholesterol absorption	1/ 202	7/ 43839	0.14285714285714	0.031814078503778	0.65631609181554	ENSMUSG00000032080	Apoa4
1	GO:1904396	BP	regulation of neuromuscular junction development	1/ 202	7/ 43839	0.14285714285714	0.031814078503778	0.65631609181554	ENSMUSG00000057280	Musk
1	GO:0045988	BP	negative regulation of striated muscle contraction	1/ 202	7/ 43839	0.14285714285714	0.031814078503778	0.65631609181554	ENSMUSG00000030730	Atp2a1
1	GO:0015746	BP	citrate transport	1/ 202	7/ 43839	0.14285714285714	0.031814078503778	0.65631609181554	ENSMUSG00000029843	Slc13a4
1	GO:0050803	BP	regulation of synapse structure or activity	1/ 202	7/ 43839	0.14285714285714	0.031814078503778	0.65631609181554	ENSMUSG00000070570	Slc17a7
1	GO:0071447	BP	cellular response to hydroperoxide	1/ 202	7/ 43839	0.14285714285714	0.031814078503778	0.65631609181554	ENSMUSG00000021948	Prkcd
4	GO:0045861	BP	negative regulation of proteolysis	4/ 202	258/ 43839	0.015503875968992	0.031996074751165	0.65892655915639	ENSMUSG00000000126;ENSMUSG00000022766;ENSMUSG00000026315;ENSMUSG00000038764	Wnt9a;Serpind1;Serpinb8;Ptpn3
6	GO:0098657	BP	import into cell	6/ 202	512/ 43839	0.01171875	0.032033738884934	0.65892655915639	ENSMUSG00000003283;ENSMUSG00000021948;ENSMUSG00000026712;ENSMUSG00000041046;ENSMUSG00000046500;ENSMUSG00000079436	Hck;Prkcd;Mrc1;Ramp3;Tafa4;Kcnj13
1	GO:0044300	CC	cerebellar mossy fiber	1/ 202	7/ 43839	0.14285714285714	0.031814078503778	0.65996538407281	ENSMUSG00000070570	Slc17a7
5	GO:0045785	BP	positive regulation of cell adhesion	5/ 202	381/ 43839	0.013123359580052	0.03226111887836	0.66204489725289	ENSMUSG00000026778;ENSMUSG00000033721;ENSMUSG00000035000;ENSMUSG00000036594;ENSMUSG00000039323	Prkcq;Vav3;Dpp4;H2-Aa;Igfbp2
2	GO:0048839	BP	inner ear development	2/ 202	61/ 43839	0.032786885245902	0.032364583829802	0.66204489725289	ENSMUSG00000034701;ENSMUSG00000035305	Neurod1;Ror1
2	GO:0018149	BP	peptide cross-linking	2/ 202	61/ 43839	0.032786885245902	0.032364583829802	0.66204489725289	ENSMUSG00000039109;ENSMUSG00000064201	F13a1;Krt2
10	GO:0002684	BP	positive regulation of immune system process	10/ 202	1055/ 43839	0.009478672985782	0.032372461058437	0.66204489725289	ENSMUSG00000001444;ENSMUSG00000026778;ENSMUSG00000029373;ENSMUSG00000033721;ENSMUSG00000035000;ENSMUSG00000036594;ENSMUSG00000039323;ENSMUSG00000048349;ENSMUSG00000058099;ENSMUSG00000079507	Tbx21;Prkcq;Pf4;Vav3;Dpp4;H2-Aa;Igfbp2;Pou4f1;Nfam1;H2-Q1
4	GO:0030098	BP	lymphocyte differentiation	4/ 202	260/ 43839	0.015384615384615	0.032776694012803	0.6693445507492	ENSMUSG00000001444;ENSMUSG00000032446;ENSMUSG00000058099;ENSMUSG00000076609	Tbx21;Eomes;Nfam1;Igkc
3	GO:0009952	BP	anterior/posterior pattern specification	3/ 202	151/ 43839	0.019867549668874	0.03299495017911	0.67283074198093	ENSMUSG00000034701;ENSMUSG00000040310;ENSMUSG00000048387	Neurod1;Alx4;Osr1
2	GO:0046626	BP	regulation of insulin receptor signaling pathway	2/ 202	62/ 43839	0.032258064516129	0.033343913837056	0.67702018453661	ENSMUSG00000021948;ENSMUSG00000026778	Prkcd;Prkcq
2	GO:0022405	BP	hair cycle process	2/ 202	62/ 43839	0.032258064516129	0.033343913837056	0.67702018453661	ENSMUSG00000040310;ENSMUSG00000061048	Alx4;Cdh3
2	GO:0022404	BP	molting cycle process	2/ 202	62/ 43839	0.032258064516129	0.033343913837056	0.67702018453661	ENSMUSG00000040310;ENSMUSG00000061048	Alx4;Cdh3
5	GO:0098793	CC	presynapse	5/ 202	385/ 43839	0.012987012987013	0.033513661308835	0.68758247981973	ENSMUSG00000015812;ENSMUSG00000032532;ENSMUSG00000035305;ENSMUSG00000037446;ENSMUSG00000061878	Gnrh1;Cck;Ror1;Tulp1;Sphk1
5	GO:0016324	CC	apical plasma membrane	5/ 202	387/ 43839	0.012919896640827	0.034151140211181	0.69109421353673	ENSMUSG00000026051;ENSMUSG00000027376;ENSMUSG00000031075;ENSMUSG00000035000;ENSMUSG00000039323	Ecrg4;Prom2;Ano1;Dpp4;Igfbp2
3	GO:0008021	CC	synaptic vesicle	3/ 202	154/ 43839	0.019480519480519	0.034669986567862	0.69109421353673	ENSMUSG00000029151;ENSMUSG00000061878;ENSMUSG00000070570	Slc30a3;Sphk1;Slc17a7
4	GO:0098791	CC	Golgi apparatus subcompartment	4/ 202	266/ 43839	0.015037593984962	0.03518513105087	0.69109421353673	ENSMUSG00000000303;ENSMUSG00000027489;ENSMUSG00000079507;ENSMUSG00000115293	Cdh1;Necab3;H2-Q1;Eef1ece2
1	GO:0005861	CC	troponin complex	1/ 202	8/ 43839	0.125	0.036275968359185	0.69109421353673	ENSMUSG00000064179	Tnnt1
1	GO:0097648	CC	G protein-coupled receptor complex	1/ 202	8/ 43839	0.125	0.036275968359185	0.69109421353673	ENSMUSG00000041046	Ramp3
3	GO:0006936	BP	muscle contraction	3/ 202	153/ 43839	0.019607843137255	0.034106820505274	0.69151822892641	ENSMUSG00000031849;ENSMUSG00000035200;ENSMUSG00000064179	Comp;Chrnb4;Tnnt1
2	GO:0018108	BP	peptidyl-tyrosine phosphorylation	2/ 202	63/ 43839	0.031746031746032	0.034334750911475	0.69217292720683	ENSMUSG00000003283;ENSMUSG00000059456	Hck;Ptk2b
2	GO:0003333	BP	amino acid transmembrane transport	2/ 202	63/ 43839	0.031746031746032	0.034334750911475	0.69217292720683	ENSMUSG00000021948;ENSMUSG00000034224	Prkcd;Slc38a8
2	GO:1900076	BP	regulation of cellular response to insulin stimulus	2/ 202	63/ 43839	0.031746031746032	0.034334750911475	0.69217292720683	ENSMUSG00000021948;ENSMUSG00000026778	Prkcd;Prkcq
2	GO:0046718	BP	viral entry into host cell	2/ 202	63/ 43839	0.031746031746032	0.034334750911475	0.69217292720683	ENSMUSG00000111202;ENSMUSG00000118064	Gm48275;Gm50210
3	GO:0051592	BP	response to calcium ion	3/ 202	154/ 43839	0.019480519480519	0.034669986567862	0.6965773462947	ENSMUSG00000020431;ENSMUSG00000038255;ENSMUSG00000041479	Adcy1;Neurod2;Syt15
3	GO:0031644	BP	regulation of nervous system process	3/ 202	154/ 43839	0.019480519480519	0.034669986567862	0.6965773462947	ENSMUSG00000032532;ENSMUSG00000035200;ENSMUSG00000046500	Cck;Chrnb4;Tafa4
3	GO:1903305	BP	regulation of regulated secretory pathway	3/ 202	155/ 43839	0.019354838709677	0.035237963542261	0.6965773462947	ENSMUSG00000020431;ENSMUSG00000032303;ENSMUSG00000041479	Adcy1;Chrna3;Syt15
2	GO:0048762	BP	mesenchymal cell differentiation	2/ 202	64/ 43839	0.03125	0.03533696936464	0.6965773462947	ENSMUSG00000032446;ENSMUSG00000048387	Eomes;Osr1
2	GO:1904356	BP	regulation of telomere maintenance via telomere lengthening	2/ 202	64/ 43839	0.03125	0.03533696936464	0.6965773462947	ENSMUSG00000026778;ENSMUSG00000109061	Prkcq;Gm49320
2	GO:0044409	BP	entry into host	2/ 202	64/ 43839	0.03125	0.03533696936464	0.6965773462947	ENSMUSG00000111202;ENSMUSG00000118064	Gm48275;Gm50210
5	GO:0019932	BP	second-messenger-mediated signaling	5/ 202	391/ 43839	0.012787723785166	0.035448605922462	0.6965773462947	ENSMUSG00000020431;ENSMUSG00000027931;ENSMUSG00000034701;ENSMUSG00000061878;ENSMUSG00000112621	Adcy1;Npr1;Neurod1;Sphk1;Gm5173
4	GO:0050878	BP	regulation of body fluid levels	4/ 202	267/ 43839	0.01498127340824	0.035596263337686	0.6965773462947	ENSMUSG00000021948;ENSMUSG00000022766;ENSMUSG00000031849;ENSMUSG00000039109	Prkcd;Serpind1;Comp;F13a1
3	GO:0045216	BP	cell-cell junction organization	3/ 202	156/ 43839	0.019230769230769	0.035810743843123	0.6965773462947	ENSMUSG00000000303;ENSMUSG00000039155;ENSMUSG00000061048	Cdh1;Cdh26;Cdh3
1	GO:1903911	BP	positive regulation of receptor clustering	1/ 202	8/ 43839	0.125	0.036275968359185	0.6965773462947	ENSMUSG00000057280	Musk
1	GO:2000675	BP	negative regulation of type B pancreatic cell apoptotic process	1/ 202	8/ 43839	0.125	0.036275968359185	0.6965773462947	ENSMUSG00000034701	Neurod1
1	GO:0042940	BP	D-amino acid transport	1/ 202	8/ 43839	0.125	0.036275968359185	0.6965773462947	ENSMUSG00000021948	Prkcd
1	GO:1905809	BP	negative regulation of synapse organization	1/ 202	8/ 43839	0.125	0.036275968359185	0.6965773462947	ENSMUSG00000038255	Neurod2
1	GO:0043374	BP	CD8-positive, alpha-beta T cell differentiation	1/ 202	8/ 43839	0.125	0.036275968359185	0.6965773462947	ENSMUSG00000032446	Eomes
1	GO:0006567	BP	threonine catabolic process	1/ 202	8/ 43839	0.125	0.036275968359185	0.6965773462947	ENSMUSG00000116378	Gcat
1	GO:0016266	BP	O-glycan processing	1/ 202	8/ 43839	0.125	0.036275968359185	0.6965773462947	ENSMUSG00000030074	Gxylt2
1	GO:0034372	BP	very-low-density lipoprotein particle remodeling	1/ 202	8/ 43839	0.125	0.036275968359185	0.6965773462947	ENSMUSG00000032080	Apoa4
1	GO:1903365	BP	regulation of fear response	1/ 202	8/ 43839	0.125	0.036275968359185	0.6965773462947	ENSMUSG00000032532	Cck
1	GO:0061744	BP	motor behavior	1/ 202	8/ 43839	0.125	0.036275968359185	0.6965773462947	ENSMUSG00000035000	Dpp4
1	GO:0048743	BP	positive regulation of skeletal muscle fiber development	1/ 202	8/ 43839	0.125	0.036275968359185	0.6965773462947	ENSMUSG00000027833	Shox2
1	GO:0045743	BP	positive regulation of fibroblast growth factor receptor signaling pathway	1/ 202	8/ 43839	0.125	0.036275968359185	0.6965773462947	ENSMUSG00000048373	Fgfbp1
1	GO:1903242	BP	regulation of cardiac muscle hypertrophy in response to stress	1/ 202	8/ 43839	0.125	0.036275968359185	0.6965773462947	ENSMUSG00000032355	Mlip
1	GO:0090155	BP	negative regulation of sphingolipid biosynthetic process	1/ 202	8/ 43839	0.125	0.036275968359185	0.6965773462947	ENSMUSG00000061878	Sphk1
1	GO:2000822	BP	regulation of behavioral fear response	1/ 202	8/ 43839	0.125	0.036275968359185	0.6965773462947	ENSMUSG00000032532	Cck
1	GO:1904058	BP	positive regulation of sensory perception of pain	1/ 202	8/ 43839	0.125	0.036275968359185	0.6965773462947	ENSMUSG00000032532	Cck
1	GO:0072148	BP	epithelial cell fate commitment	1/ 202	8/ 43839	0.125	0.036275968359185	0.6965773462947	ENSMUSG00000034701	Neurod1
1	GO:0021796	BP	cerebral cortex regionalization	1/ 202	8/ 43839	0.125	0.036275968359185	0.6965773462947	ENSMUSG00000032446	Eomes
1	GO:0002725	BP	negative regulation of T cell cytokine production	1/ 202	8/ 43839	0.125	0.036275968359185	0.6965773462947	ENSMUSG00000001444	Tbx21
1	GO:0032471	BP	negative regulation of endoplasmic reticulum calcium ion concentration	1/ 202	8/ 43839	0.125	0.036275968359185	0.6965773462947	ENSMUSG00000030730	Atp2a1
1	GO:0048250	BP	iron import into the mitochondrion	1/ 202	8/ 43839	0.125	0.036275968359185	0.6965773462947	ENSMUSG00000093954	Gm16867
1	GO:0003416	BP	endochondral bone growth	1/ 202	8/ 43839	0.125	0.036275968359185	0.6965773462947	ENSMUSG00000031849	Comp
1	GO:1903589	BP	positive regulation of blood vessel endothelial cell proliferation involved in sprouting angiogenesis	1/ 202	8/ 43839	0.125	0.036275968359185	0.6965773462947	ENSMUSG00000048373	Fgfbp1
1	GO:0021695	BP	cerebellar cortex development	1/ 202	8/ 43839	0.125	0.036275968359185	0.6965773462947	ENSMUSG00000038255	Neurod2
1	GO:0046113	BP	nucleobase catabolic process	1/ 202	8/ 43839	0.125	0.036275968359185	0.6965773462947	ENSMUSG00000064294	Aox3
1	GO:1904729	BP	regulation of intestinal lipid absorption	1/ 202	8/ 43839	0.125	0.036275968359185	0.6965773462947	ENSMUSG00000032080	Apoa4
2	GO:0018212	BP	peptidyl-tyrosine modification	2/ 202	65/ 43839	0.030769230769231	0.036350444411893	0.69684370697721	ENSMUSG00000003283;ENSMUSG00000059456	Hck;Ptk2b
3	GO:0050906	BP	detection of stimulus involved in sensory perception	3/ 202	157/ 43839	0.019108280254777	0.036388319633703	0.69684370697721	ENSMUSG00000035916;ENSMUSG00000037446;ENSMUSG00000056043	Ptprq;Tulp1;Rgs9bp
3	GO:0051099	BP	positive regulation of binding	3/ 202	158/ 43839	0.018987341772152	0.036970682829287	0.70703932891902	ENSMUSG00000034701;ENSMUSG00000048349;ENSMUSG00000059040	Neurod1;Pou4f1;Eno1b
2	GO:2000573	BP	positive regulation of DNA biosynthetic process	2/ 202	66/ 43839	0.03030303030303	0.037375052166739	0.71380801385114	ENSMUSG00000026778;ENSMUSG00000109061	Prkcq;Gm49320
4	GO:0042110	BP	T cell activation	4/ 202	272/ 43839	0.014705882352941	0.03769368258112	0.71795557993002	ENSMUSG00000001444;ENSMUSG00000032446;ENSMUSG00000035000;ENSMUSG00000039155	Tbx21;Eomes;Dpp4;Cdh26
3	GO:0031333	BP	negative regulation of protein-containing complex assembly	3/ 202	160/ 43839	0.01875	0.038149737877189	0.72566544413707	ENSMUSG00000021948;ENSMUSG00000025432;ENSMUSG00000029368	Prkcd;Avil;Alb
2	GO:0030837	BP	negative regulation of actin filament polymerization	2/ 202	67/ 43839	0.029850746268657	0.038410669635298	0.72769450693271	ENSMUSG00000021948;ENSMUSG00000025432	Prkcd;Avil
2	GO:0043525	BP	positive regulation of neuron apoptotic process	2/ 202	67/ 43839	0.029850746268657	0.038410669635298	0.72769450693271	ENSMUSG00000057280;ENSMUSG00000109061	Musk;Gm49320
2	GO:0046631	BP	alpha-beta T cell activation	2/ 202	67/ 43839	0.029850746268657	0.038410669635298	0.72769450693271	ENSMUSG00000032446;ENSMUSG00000039155	Eomes;Cdh26
31	GO:0036094	MF	small molecule binding	31/ 202	4536/ 43839	0.0068342151675485	0.026866905294733	0.73844217050944	ENSMUSG00000003283;ENSMUSG00000004885;ENSMUSG00000020431;ENSMUSG00000021948;ENSMUSG00000024987;ENSMUSG00000026712;ENSMUSG00000026778;ENSMUSG00000027376;ENSMUSG00000027931;ENSMUSG00000028862;ENSMUSG00000029368;ENSMUSG00000030730;ENSMUSG00000030905;ENSMUSG00000031849;ENSMUSG00000032080;ENSMUSG00000035305;ENSMUSG00000041534;ENSMUSG00000056494;ENSMUSG00000057280;ENSMUSG00000059456;ENSMUSG00000061462;…	Hck;Crabp2;Adcy1;Prkcd;Cyp26a1;Mrc1;Prkcq;Prom2;Npr1;Map3k6;Alb;Atp2a1;Crym;Comp;Apoa4;Ror1;Rbp3;Cngb3;Musk;Ptk2b;Obscn;Sphk1;Aox3;Gm26377;Gm15542;Gm8707;Gm2098;Gm49320;Gm5173;Ndor1;Gcat
1	GO:0015142	MF	tricarboxylic acid transmembrane transporter activity	1/ 202	6/ 43839	0.16666666666667	0.027331633541658	0.73844217050944	ENSMUSG00000029843	Slc13a4
1	GO:0005223	MF	intracellular cGMP-activated cation channel activity	1/ 202	6/ 43839	0.16666666666667	0.027331633541658	0.73844217050944	ENSMUSG00000056494	Cngb3
1	GO:0005499	MF	vitamin D binding	1/ 202	6/ 43839	0.16666666666667	0.027331633541658	0.73844217050944	ENSMUSG00000031849	Comp
1	GO:0004936	MF	alpha-adrenergic receptor activity	1/ 202	6/ 43839	0.16666666666667	0.027331633541658	0.73844217050944	ENSMUSG00000027335	Adra1d
1	GO:0015137	MF	citrate transmembrane transporter activity	1/ 202	6/ 43839	0.16666666666667	0.027331633541658	0.73844217050944	ENSMUSG00000029843	Slc13a4
7	GO:0048018	MF	receptor ligand activity	7/ 202	631/ 43839	0.011093502377179	0.027717397724304	0.74443354006283	ENSMUSG00000000126;ENSMUSG00000015812;ENSMUSG00000029373;ENSMUSG00000032532;ENSMUSG00000046500;ENSMUSG00000061808;ENSMUSG00000089989	Wnt9a;Gnrh1;Pf4;Cck;Tafa4;Ttr;Gm45713
2	GO:0002227	BP	innate immune response in mucosa	2/ 202	68/ 43839	0.029411764705882	0.039457174710765	0.74503028017475	ENSMUSG00000032080;ENSMUSG00000050299	Apoa4;Gm9843
4	GO:1904062	BP	regulation of monoatomic cation transmembrane transport	4/ 202	277/ 43839	0.014440433212996	0.039860774244076	0.74503028017475	ENSMUSG00000030730;ENSMUSG00000038764;ENSMUSG00000041046;ENSMUSG00000048387	Atp2a1;Ptpn3;Ramp3;Osr1
5	GO:0043254	BP	regulation of protein-containing complex assembly	5/ 202	404/ 43839	0.012376237623762	0.039874074418203	0.74503028017475	ENSMUSG00000003283;ENSMUSG00000021948;ENSMUSG00000025432;ENSMUSG00000029368;ENSMUSG00000032532	Hck;Prkcd;Avil;Alb;Cck
3	GO:0002695	BP	negative regulation of leukocyte activation	3/ 202	163/ 43839	0.01840490797546	0.03995400998611	0.74503028017475	ENSMUSG00000001444;ENSMUSG00000015812;ENSMUSG00000036594	Tbx21;Gnrh1;H2-Aa
2	GO:0006836	BP	neurotransmitter transport	2/ 202	69/ 43839	0.028985507246377	0.040514446167923	0.74503028017475	ENSMUSG00000030108;ENSMUSG00000070570	Slc6a13;Slc17a7
3	GO:0045619	BP	regulation of lymphocyte differentiation	3/ 202	164/ 43839	0.018292682926829	0.040564914371771	0.74503028017475	ENSMUSG00000001444;ENSMUSG00000036594;ENSMUSG00000058099	Tbx21;H2-Aa;Nfam1
5	GO:0140352	BP	export from cell	5/ 202	406/ 43839	0.012315270935961	0.040583421238455	0.74503028017475	ENSMUSG00000003283;ENSMUSG00000021281;ENSMUSG00000031849;ENSMUSG00000034701;ENSMUSG00000041479	Hck;Tnfaip2;Comp;Neurod1;Syt15
1	GO:0051971	BP	positive regulation of transmission of nerve impulse	1/ 202	9/ 43839	0.11111111111111	0.040717396900433	0.74503028017475	ENSMUSG00000035200	Chrnb4
1	GO:0035881	BP	amacrine cell differentiation	1/ 202	9/ 43839	0.11111111111111	0.040717396900433	0.74503028017475	ENSMUSG00000034701	Neurod1
1	GO:0014745	BP	negative regulation of muscle adaptation	1/ 202	9/ 43839	0.11111111111111	0.040717396900433	0.74503028017475	ENSMUSG00000032355	Mlip
1	GO:0060979	BP	vasculogenesis involved in coronary vascular morphogenesis	1/ 202	9/ 43839	0.11111111111111	0.040717396900433	0.74503028017475	ENSMUSG00000030069	Prok2
1	GO:0010753	BP	positive regulation of cGMP-mediated signaling	1/ 202	9/ 43839	0.11111111111111	0.040717396900433	0.74503028017475	ENSMUSG00000027931	Npr1
1	GO:0046462	BP	monoacylglycerol metabolic process	1/ 202	9/ 43839	0.11111111111111	0.040717396900433	0.74503028017475	ENSMUSG00000090121	Abhd12b
1	GO:0098700	BP	neurotransmitter loading into synaptic vesicle	1/ 202	9/ 43839	0.11111111111111	0.040717396900433	0.74503028017475	ENSMUSG00000070570	Slc17a7
1	GO:0014883	BP	transition between fast and slow fiber	1/ 202	9/ 43839	0.11111111111111	0.040717396900433	0.74503028017475	ENSMUSG00000064179	Tnnt1
1	GO:0010612	BP	regulation of cardiac muscle adaptation	1/ 202	9/ 43839	0.11111111111111	0.040717396900433	0.74503028017475	ENSMUSG00000032355	Mlip
1	GO:0034370	BP	triglyceride-rich lipoprotein particle remodeling	1/ 202	9/ 43839	0.11111111111111	0.040717396900433	0.74503028017475	ENSMUSG00000032080	Apoa4
1	GO:0072243	BP	metanephric nephron epithelium development	1/ 202	9/ 43839	0.11111111111111	0.040717396900433	0.74503028017475	ENSMUSG00000048387	Osr1
1	GO:0035886	BP	vascular associated smooth muscle cell differentiation	1/ 202	9/ 43839	0.11111111111111	0.040717396900433	0.74503028017475	ENSMUSG00000030069	Prok2
1	GO:0097376	BP	interneuron axon guidance	1/ 202	9/ 43839	0.11111111111111	0.040717396900433	0.74503028017475	ENSMUSG00000019230	Lhx9
1	GO:2000551	BP	regulation of T-helper 2 cell cytokine production	1/ 202	9/ 43839	0.11111111111111	0.040717396900433	0.74503028017475	ENSMUSG00000001444	Tbx21
1	GO:0072171	BP	mesonephric tubule morphogenesis	1/ 202	9/ 43839	0.11111111111111	0.040717396900433	0.74503028017475	ENSMUSG00000048387	Osr1
1	GO:0032224	BP	positive regulation of synaptic transmission, cholinergic	1/ 202	9/ 43839	0.11111111111111	0.040717396900433	0.74503028017475	ENSMUSG00000057280	Musk
1	GO:0048339	BP	paraxial mesoderm development	1/ 202	9/ 43839	0.11111111111111	0.040717396900433	0.74503028017475	ENSMUSG00000110547	Gm29773
1	GO:1903054	BP	negative regulation of extracellular matrix organization	1/ 202	9/ 43839	0.11111111111111	0.040717396900433	0.74503028017475	ENSMUSG00000035000	Dpp4
1	GO:0072234	BP	metanephric nephron tubule development	1/ 202	9/ 43839	0.11111111111111	0.040717396900433	0.74503028017475	ENSMUSG00000048387	Osr1
4	GO:0001525	BP	angiogenesis	4/ 202	279/ 43839	0.014336917562724	0.040747133751785	0.74503028017475	ENSMUSG00000021281;ENSMUSG00000030069;ENSMUSG00000033721;ENSMUSG00000041046	Tnfaip2;Prok2;Vav3;Ramp3
52	GO:0019222	BP	regulation of metabolic process	52/ 202	8651/ 43839	0.0060108657958618	0.040977342998015	0.74827272013923	ENSMUSG00000000126;ENSMUSG00000000303;ENSMUSG00000001444;ENSMUSG00000001504;ENSMUSG00000003283;ENSMUSG00000005994;ENSMUSG00000009628;ENSMUSG00000015812;ENSMUSG00000019230;ENSMUSG00000020431;ENSMUSG00000021175;ENSMUSG00000021948;ENSMUSG00000022061;ENSMUSG00000022766;ENSMUSG00000026315;ENSMUSG00000026572;ENSMUSG00000026778;ENSMUSG00000027376;ENSMUSG00000027489;ENSMUSG00000027833;ENSMUSG00000029373;…	Wnt9a;Cdh1;Tbx21;Irx2;Hck;Tyrp1;Tex15;Gnrh1;Lhx9;Adcy1;Cdca7l;Prkcd;Nkx3-1;Serpind1;Serpinb8;Tbx19;Prkcq;Prom2;Necab3;Shox2;Pf4;Crym;Comp;Apoa4;Chrna3;Mlip;Eomes;Cck;Vav3;Neurod1;Ror1;Neurod2;Ptpn3;Alx4;Ramp3;Pou4f1;Osr1;Musk;Nfam1;Ddn;Ptk2b;Cdh3;Sphk1;Mas1;Rslcan18;Bfar;Gm15542;Ascl4;Gm28539;Gm49320;Gm5173;Gm48632
3	GO:0005912	CC	adherens junction	3/ 202	164/ 43839	0.018292682926829	0.040564914371771	0.75266712884267	ENSMUSG00000000303;ENSMUSG00000039155;ENSMUSG00000061048	Cdh1;Cdh26;Cdh3
1	GO:0036057	CC	slit diaphragm	1/ 202	9/ 43839	0.11111111111111	0.040717396900433	0.75266712884267	ENSMUSG00000026602	Nphs2
1	GO:0036056	CC	filtration diaphragm	1/ 202	9/ 43839	0.11111111111111	0.040717396900433	0.75266712884267	ENSMUSG00000026602	Nphs2
7	GO:0007154	BP	cell communication	7/ 202	689/ 43839	0.010159651669086	0.041392958946993	0.75397713561151	ENSMUSG00000029054;ENSMUSG00000029368;ENSMUSG00000032303;ENSMUSG00000035200;ENSMUSG00000048373;ENSMUSG00000070570;ENSMUSG00000113200	Gabrd;Alb;Chrna3;Chrnb4;Fgfbp1;Slc17a7;Gm48632
20	GO:0051246	BP	regulation of protein metabolic process	20/ 202	2762/ 43839	0.0072411296162201	0.041396285639496	0.75397713561151	ENSMUSG00000000126;ENSMUSG00000000303;ENSMUSG00000021948;ENSMUSG00000022061;ENSMUSG00000022766;ENSMUSG00000026315;ENSMUSG00000027376;ENSMUSG00000027489;ENSMUSG00000032303;ENSMUSG00000032532;ENSMUSG00000038764;ENSMUSG00000041046;ENSMUSG00000057280;ENSMUSG00000059456;ENSMUSG00000061878;ENSMUSG00000068037;ENSMUSG00000083396;ENSMUSG00000109061;ENSMUSG00000112621;ENSMUSG00000113200	Wnt9a;Cdh1;Prkcd;Nkx3-1;Serpind1;Serpinb8;Prom2;Necab3;Chrna3;Cck;Ptpn3;Ramp3;Musk;Ptk2b;Sphk1;Mas1;Gm15542;Gm49320;Gm5173;Gm48632
2	GO:0032945	BP	negative regulation of mononuclear cell proliferation	2/ 202	70/ 43839	0.028571428571429	0.041582363657676	0.75542183630736	ENSMUSG00000015812;ENSMUSG00000036594	Gnrh1;H2-Aa
2	GO:0050672	BP	negative regulation of lymphocyte proliferation	2/ 202	70/ 43839	0.028571428571429	0.041582363657676	0.75542183630736	ENSMUSG00000015812;ENSMUSG00000036594	Gnrh1;H2-Aa
2	GO:0005905	CC	clathrin-coated pit	2/ 202	70/ 43839	0.028571428571429	0.041582363657676	0.76112032302825	ENSMUSG00000010080;ENSMUSG00000061878	Epn3;Sphk1
3	GO:0019955	MF	cytokine binding	3/ 202	143/ 43839	0.020979020979021	0.028741242026618	0.76325703422187	ENSMUSG00000024610;ENSMUSG00000031849;ENSMUSG00000044177	Cd74;Comp;Wfikkn2
7	GO:0030546	MF	signaling receptor activator activity	7/ 202	636/ 43839	0.011006289308176	0.028754561104195	0.76325703422187	ENSMUSG00000000126;ENSMUSG00000015812;ENSMUSG00000029373;ENSMUSG00000032532;ENSMUSG00000046500;ENSMUSG00000061808;ENSMUSG00000089989	Wnt9a;Gnrh1;Pf4;Cck;Tafa4;Ttr;Gm45713
7	GO:0051046	BP	regulation of secretion	7/ 202	692/ 43839	0.010115606936416	0.042201066140145	0.76469844816304	ENSMUSG00000020431;ENSMUSG00000026778;ENSMUSG00000031075;ENSMUSG00000032303;ENSMUSG00000032532;ENSMUSG00000041479;ENSMUSG00000061878	Adcy1;Prkcq;Ano1;Chrna3;Cck;Syt15;Sphk1
3	GO:0007565	BP	female pregnancy	3/ 202	167/ 43839	0.017964071856287	0.042425932423352	0.76680944528133	ENSMUSG00000015812;ENSMUSG00000022468;ENSMUSG00000039323	Gnrh1;Endou;Igfbp2
3	GO:0043281	BP	regulation of cysteine-type endopeptidase activity involved in apoptotic process	3/ 202	167/ 43839	0.017964071856287	0.042425932423352	0.76680944528133	ENSMUSG00000000126;ENSMUSG00000022061;ENSMUSG00000032532	Wnt9a;Nkx3-1;Cck
3	GO:0005179	MF	hormone activity	3/ 202	144/ 43839	0.020833333333333	0.029255939601677	0.76981423114035	ENSMUSG00000015812;ENSMUSG00000032532;ENSMUSG00000061808	Gnrh1;Cck;Ttr
2	GO:0003887	MF	DNA-directed DNA polymerase activity	2/ 202	58/ 43839	0.03448275862069	0.029496906769935	0.76981423114035	ENSMUSG00000111202;ENSMUSG00000118064	Gm48275;Gm50210
6	GO:0061134	MF	peptidase regulator activity	6/ 202	502/ 43839	0.01195219123506	0.029510393526861	0.76981423114035	ENSMUSG00000022061;ENSMUSG00000022766;ENSMUSG00000026315;ENSMUSG00000030359;ENSMUSG00000044177;ENSMUSG00000112621	Nkx3-1;Serpind1;Serpinb8;Pzp;Wfikkn2;Gm5173
2	GO:0010631	BP	epithelial cell migration	2/ 202	71/ 43839	0.028169014084507	0.042660807701612	0.77007111045052	ENSMUSG00000035000;ENSMUSG00000064201	Dpp4;Krt2
4	GO:0007626	BP	locomotory behavior	4/ 202	285/ 43839	0.014035087719298	0.043473157951414	0.78284246379699	ENSMUSG00000032303;ENSMUSG00000035000;ENSMUSG00000035200;ENSMUSG00000113200	Chrna3;Dpp4;Chrnb4;Gm48632
2	GO:0060415	BP	muscle tissue morphogenesis	2/ 202	72/ 43839	0.027777777777778	0.043749659686603	0.78284246379699	ENSMUSG00000027833;ENSMUSG00000048349	Shox2;Pou4f1
2	GO:0006493	BP	protein O-linked glycosylation	2/ 202	72/ 43839	0.027777777777778	0.043749659686603	0.78284246379699	ENSMUSG00000030074;ENSMUSG00000117789	Gxylt2;Gm50388
48	GO:0031323	BP	regulation of cellular metabolic process	48/ 202	7968/ 43839	0.0060240963855422	0.043976671337582	0.78284246379699	ENSMUSG00000000303;ENSMUSG00000001444;ENSMUSG00000001504;ENSMUSG00000003283;ENSMUSG00000005994;ENSMUSG00000009628;ENSMUSG00000015812;ENSMUSG00000019230;ENSMUSG00000020431;ENSMUSG00000021175;ENSMUSG00000021948;ENSMUSG00000026572;ENSMUSG00000026778;ENSMUSG00000027376;ENSMUSG00000027489;ENSMUSG00000027833;ENSMUSG00000029373;ENSMUSG00000030905;ENSMUSG00000031849;ENSMUSG00000032080;ENSMUSG00000032303;…	Cdh1;Tbx21;Irx2;Hck;Tyrp1;Tex15;Gnrh1;Lhx9;Adcy1;Cdca7l;Prkcd;Tbx19;Prkcq;Prom2;Necab3;Shox2;Pf4;Crym;Comp;Apoa4;Chrna3;Mlip;Eomes;Cck;Vav3;Neurod1;Ror1;Neurod2;Ptpn3;Alx4;Ramp3;Pou4f1;Osr1;Musk;Nfam1;Ddn;Ptk2b;Cdh3;Sphk1;Mas1;Rslcan18;Bfar;Gm15542;Ascl4;Gm28539;Gm49320;Gm5173;Gm48632
5	GO:0010720	BP	positive regulation of cell development	5/ 202	417/ 43839	0.011990407673861	0.044621643042344	0.78284246379699	ENSMUSG00000004885;ENSMUSG00000027833;ENSMUSG00000029373;ENSMUSG00000036594;ENSMUSG00000048349	Crabp2;Shox2;Pf4;H2-Aa;Pou4f1
2	GO:2000300	BP	regulation of synaptic vesicle exocytosis	2/ 202	73/ 43839	0.027397260273973	0.044848801859438	0.78284246379699	ENSMUSG00000020431;ENSMUSG00000032303	Adcy1;Chrna3
2	GO:0006919	BP	activation of cysteine-type endopeptidase activity involved in apoptotic process	2/ 202	73/ 43839	0.027397260273973	0.044848801859438	0.78284246379699	ENSMUSG00000022061;ENSMUSG00000032532	Nkx3-1;Cck
2	GO:0060070	BP	canonical Wnt signaling pathway	2/ 202	73/ 43839	0.027397260273973	0.044848801859438	0.78284246379699	ENSMUSG00000000126;ENSMUSG00000061048	Wnt9a;Cdh3
12	GO:0031399	BP	regulation of protein modification process	12/ 202	1442/ 43839	0.0083217753120666	0.044966699809007	0.78284246379699	ENSMUSG00000021948;ENSMUSG00000027376;ENSMUSG00000032303;ENSMUSG00000032532;ENSMUSG00000041046;ENSMUSG00000057280;ENSMUSG00000059456;ENSMUSG00000061878;ENSMUSG00000068037;ENSMUSG00000083396;ENSMUSG00000109061;ENSMUSG00000113200	Prkcd;Prom2;Chrna3;Cck;Ramp3;Musk;Ptk2b;Sphk1;Mas1;Gm15542;Gm49320;Gm48632
1	GO:0048745	BP	smooth muscle tissue development	1/ 202	10/ 43839	0.1	0.04513845749423	0.78284246379699	ENSMUSG00000048387	Osr1
1	GO:0072015	BP	podocyte development	1/ 202	10/ 43839	0.1	0.04513845749423	0.78284246379699	ENSMUSG00000026602	Nphs2
1	GO:0048304	BP	positive regulation of isotype switching to IgG isotypes	1/ 202	10/ 43839	0.1	0.04513845749423	0.78284246379699	ENSMUSG00000001444	Tbx21
1	GO:2001223	BP	negative regulation of neuron migration	1/ 202	10/ 43839	0.1	0.04513845749423	0.78284246379699	ENSMUSG00000015812	Gnrh1
1	GO:0099576	BP	regulation of protein catabolic process at postsynapse, modulating synaptic transmission	1/ 202	10/ 43839	0.1	0.04513845749423	0.78284246379699	ENSMUSG00000000303	Cdh1
1	GO:0071340	BP	skeletal muscle acetylcholine-gated channel clustering	1/ 202	10/ 43839	0.1	0.04513845749423	0.78284246379699	ENSMUSG00000057280	Musk
1	GO:2000671	BP	regulation of motor neuron apoptotic process	1/ 202	10/ 43839	0.1	0.04513845749423	0.78284246379699	ENSMUSG00000109061	Gm49320
1	GO:0072170	BP	metanephric tubule development	1/ 202	10/ 43839	0.1	0.04513845749423	0.78284246379699	ENSMUSG00000048387	Osr1
1	GO:0045188	BP	regulation of circadian sleep/wake cycle, non-REM sleep	1/ 202	10/ 43839	0.1	0.04513845749423	0.78284246379699	ENSMUSG00000029368	Alb
1	GO:1904491	BP	protein localization to ciliary transition zone	1/ 202	10/ 43839	0.1	0.04513845749423	0.78284246379699	ENSMUSG00000108852	Gm44911
1	GO:0010744	BP	positive regulation of macrophage derived foam cell differentiation	1/ 202	10/ 43839	0.1	0.04513845749423	0.78284246379699	ENSMUSG00000029373	Pf4
1	GO:0072132	BP	mesenchyme morphogenesis	1/ 202	10/ 43839	0.1	0.04513845749423	0.78284246379699	ENSMUSG00000048387	Osr1
1	GO:0019430	BP	removal of superoxide radicals	1/ 202	10/ 43839	0.1	0.04513845749423	0.78284246379699	ENSMUSG00000032080	Apoa4
1	GO:0072202	BP	cell differentiation involved in metanephros development	1/ 202	10/ 43839	0.1	0.04513845749423	0.78284246379699	ENSMUSG00000048387	Osr1
1	GO:0051006	BP	positive regulation of lipoprotein lipase activity	1/ 202	10/ 43839	0.1	0.04513845749423	0.78284246379699	ENSMUSG00000032080	Apoa4
1	GO:0010838	BP	positive regulation of keratinocyte proliferation	1/ 202	10/ 43839	0.1	0.04513845749423	0.78284246379699	ENSMUSG00000061048	Cdh3
1	GO:0072207	BP	metanephric epithelium development	1/ 202	10/ 43839	0.1	0.04513845749423	0.78284246379699	ENSMUSG00000048387	Osr1
1	GO:2000318	BP	positive regulation of T-helper 17 type immune response	1/ 202	10/ 43839	0.1	0.04513845749423	0.78284246379699	ENSMUSG00000026778	Prkcq
1	GO:0072178	BP	nephric duct morphogenesis	1/ 202	10/ 43839	0.1	0.04513845749423	0.78284246379699	ENSMUSG00000048387	Osr1
1	GO:1902224	BP	ketone body metabolic process	1/ 202	10/ 43839	0.1	0.04513845749423	0.78284246379699	ENSMUSG00000005994	Tyrp1
1	GO:2000320	BP	negative regulation of T-helper 17 cell differentiation	1/ 202	10/ 43839	0.1	0.04513845749423	0.78284246379699	ENSMUSG00000001444	Tbx21
1	GO:0001714	BP	endodermal cell fate specification	1/ 202	10/ 43839	0.1	0.04513845749423	0.78284246379699	ENSMUSG00000032446	Eomes
1	GO:0051901	BP	positive regulation of mitochondrial depolarization	1/ 202	10/ 43839	0.1	0.04513845749423	0.78284246379699	ENSMUSG00000032532	Cck
2	GO:0009898	CC	cytoplasmic side of plasma membrane	2/ 202	72/ 43839	0.027777777777778	0.043749659686603	0.78540554374294	ENSMUSG00000000303;ENSMUSG00000038764	Cdh1;Ptpn3
3	GO:0098802	CC	plasma membrane signaling receptor complex	3/ 202	170/ 43839	0.017647058823529	0.044329192086235	0.78540554374294	ENSMUSG00000032303;ENSMUSG00000035200;ENSMUSG00000041046	Chrna3;Chrnb4;Ramp3
2	GO:0098984	CC	neuron to neuron synapse	2/ 202	73/ 43839	0.027397260273973	0.044848801859438	0.78540554374294	ENSMUSG00000020431;ENSMUSG00000029151	Adcy1;Slc30a3
1	GO:0033646	CC	host intracellular part	1/ 202	10/ 43839	0.1	0.04513845749423	0.78540554374294	ENSMUSG00000029373	Pf4
1	GO:0046581	CC	intercellular canaliculus	1/ 202	10/ 43839	0.1	0.04513845749423	0.78540554374294	ENSMUSG00000035000	Dpp4
6	GO:0009897	CC	external side of plasma membrane	6/ 202	558/ 43839	0.010752688172043	0.045433207672328	0.78540554374294	ENSMUSG00000016763;ENSMUSG00000024610;ENSMUSG00000036594;ENSMUSG00000050896;ENSMUSG00000057280;ENSMUSG00000079507	Scube1;Cd74;H2-Aa;Rtn4rl2;Musk;H2-Q1
4	GO:1903131	BP	mononuclear cell differentiation	4/ 202	289/ 43839	0.013840830449827	0.045346272075312	0.78548401763747	ENSMUSG00000001444;ENSMUSG00000032446;ENSMUSG00000058099;ENSMUSG00000076609	Tbx21;Eomes;Nfam1;Igkc
3	GO:0005496	MF	steroid binding	3/ 202	147/ 43839	0.020408163265306	0.030829245501497	0.79962254475025	ENSMUSG00000027376;ENSMUSG00000031849;ENSMUSG00000032080	Prom2;Comp;Apoa4
3	GO:0044703	BP	multi-organism reproductive process	3/ 202	173/ 43839	0.017341040462428	0.046274401754119	0.80003802881384	ENSMUSG00000015812;ENSMUSG00000022468;ENSMUSG00000039323	Gnrh1;Endou;Igfbp2
4	GO:0071241	BP	cellular response to inorganic substance	4/ 202	291/ 43839	0.013745704467354	0.046299543923017	0.80003802881384	ENSMUSG00000000303;ENSMUSG00000020431;ENSMUSG00000038255;ENSMUSG00000041479	Cdh1;Adcy1;Neurod2;Syt15
4	GO:0031984	CC	organelle subcompartment	4/ 202	292/ 43839	0.013698630136986	0.046780355399388	0.80127452780419	ENSMUSG00000000303;ENSMUSG00000027489;ENSMUSG00000079507;ENSMUSG00000115293	Cdh1;Necab3;H2-Q1;Eef1ece2
1	GO:0016714	MF	oxidoreductase activity, acting on paired donors, with incorporation or reduction of molecular oxygen, reduced pteridine as one donor, and incorporation of one atom of oxygen	1/ 202	7/ 43839	0.14285714285714	0.031814078503778	0.80224501293692	ENSMUSG00000040046	Tph1
1	GO:0031995	MF	insulin-like growth factor II binding	1/ 202	7/ 43839	0.14285714285714	0.031814078503778	0.80224501293692	ENSMUSG00000039323	Igfbp2
1	GO:0097642	MF	calcitonin family receptor activity	1/ 202	7/ 43839	0.14285714285714	0.031814078503778	0.80224501293692	ENSMUSG00000041046	Ramp3
1	GO:0045236	MF	CXCR chemokine receptor binding	1/ 202	7/ 43839	0.14285714285714	0.031814078503778	0.80224501293692	ENSMUSG00000029373	Pf4
1	GO:0048406	MF	nerve growth factor binding	1/ 202	7/ 43839	0.14285714285714	0.031814078503778	0.80224501293692	ENSMUSG00000030359	Pzp
2	GO:0070664	BP	negative regulation of leukocyte proliferation	2/ 202	75/ 43839	0.026666666666667	0.047077490023332	0.80952690013389	ENSMUSG00000015812;ENSMUSG00000036594	Gnrh1;H2-Aa
2	GO:0002385	BP	mucosal immune response	2/ 202	75/ 43839	0.026666666666667	0.047077490023332	0.80952690013389	ENSMUSG00000032080;ENSMUSG00000050299	Apoa4;Gm9843
2	GO:0071901	BP	negative regulation of protein serine/threonine kinase activity	2/ 202	75/ 43839	0.026666666666667	0.047077490023332	0.80952690013389	ENSMUSG00000021948;ENSMUSG00000083396	Prkcd;Gm15542
4	GO:0098742	BP	cell-cell adhesion via plasma-membrane adhesion molecules	4/ 202	293/ 43839	0.013651877133106	0.047263949145511	0.81061246722648	ENSMUSG00000000303;ENSMUSG00000034774;ENSMUSG00000039155;ENSMUSG00000061048	Cdh1;Dsg1c;Cdh26;Cdh3
4	GO:0051222	BP	positive regulation of protein transport	4/ 202	293/ 43839	0.013651877133106	0.047263949145511	0.81061246722648	ENSMUSG00000000303;ENSMUSG00000021948;ENSMUSG00000026778;ENSMUSG00000031075	Cdh1;Prkcd;Prkcq;Ano1
5	GO:0006954	BP	inflammatory response	5/ 202	424/ 43839	0.011792452830189	0.047312457456831	0.81061246722648	ENSMUSG00000003283;ENSMUSG00000020431;ENSMUSG00000026778;ENSMUSG00000029373;ENSMUSG00000061878	Hck;Adcy1;Prkcq;Pf4;Sphk1
2	GO:0001784	MF	phosphotyrosine residue binding	2/ 202	61/ 43839	0.032786885245902	0.032364583829802	0.81161793372084	ENSMUSG00000003283;ENSMUSG00000038764	Hck;Ptpn3
3	GO:0007623	BP	circadian rhythm	3/ 202	175/ 43839	0.017142857142857	0.047594362288737	0.81347272356306	ENSMUSG00000020431;ENSMUSG00000030069;ENSMUSG00000040046	Adcy1;Prok2;Tph1
3	GO:0050679	BP	positive regulation of epithelial cell proliferation	3/ 202	175/ 43839	0.017142857142857	0.047594362288737	0.81347272356306	ENSMUSG00000048373;ENSMUSG00000048387;ENSMUSG00000061048	Fgfbp1;Osr1;Cdh3
5	GO:0034330	BP	cell junction organization	5/ 202	426/ 43839	0.011737089201878	0.048098608128655	0.81997586914126	ENSMUSG00000000303;ENSMUSG00000039155;ENSMUSG00000057280;ENSMUSG00000061048;ENSMUSG00000113200	Cdh1;Cdh26;Musk;Cdh3;Gm48632
2	GO:0051216	BP	cartilage development	2/ 202	76/ 43839	0.026315789473684	0.048206804759613	0.81997586914126	ENSMUSG00000027833;ENSMUSG00000031849	Shox2;Comp
2	GO:0034502	BP	protein localization to chromosome	2/ 202	77/ 43839	0.025974025974026	0.049345947163655	0.81997586914126	ENSMUSG00000009628;ENSMUSG00000114409	Tex15;Gm9042
2	GO:0044000	BP	movement in host	2/ 202	77/ 43839	0.025974025974026	0.049345947163655	0.81997586914126	ENSMUSG00000111202;ENSMUSG00000118064	Gm48275;Gm50210
2	GO:0002251	BP	organ or tissue specific immune response	2/ 202	77/ 43839	0.025974025974026	0.049345947163655	0.81997586914126	ENSMUSG00000032080;ENSMUSG00000050299	Apoa4;Gm9843
1	GO:0022038	BP	corpus callosum development	1/ 202	11/ 43839	0.090909090909091	0.049539243083364	0.81997586914126	ENSMUSG00000050896	Rtn4rl2
1	GO:0046512	BP	sphingosine biosynthetic process	1/ 202	11/ 43839	0.090909090909091	0.049539243083364	0.81997586914126	ENSMUSG00000061878	Sphk1
1	GO:1903978	BP	regulation of microglial cell activation	1/ 202	11/ 43839	0.090909090909091	0.049539243083364	0.81997586914126	ENSMUSG00000061878	Sphk1
1	GO:0036444	BP	calcium import into the mitochondrion	1/ 202	11/ 43839	0.090909090909091	0.049539243083364	0.81997586914126	ENSMUSG00000027994	Mcub
1	GO:1903729	BP	regulation of plasma membrane organization	1/ 202	11/ 43839	0.090909090909091	0.049539243083364	0.81997586914126	ENSMUSG00000021948	Prkcd
1	GO:0021535	BP	cell migration in hindbrain	1/ 202	11/ 43839	0.090909090909091	0.049539243083364	0.81997586914126	ENSMUSG00000048349	Pou4f1
1	GO:1903587	BP	regulation of blood vessel endothelial cell proliferation involved in sprouting angiogenesis	1/ 202	11/ 43839	0.090909090909091	0.049539243083364	0.81997586914126	ENSMUSG00000048373	Fgfbp1
1	GO:0072376	BP	protein activation cascade	1/ 202	11/ 43839	0.090909090909091	0.049539243083364	0.81997586914126	ENSMUSG00000039109	F13a1
1	GO:2000317	BP	negative regulation of T-helper 17 type immune response	1/ 202	11/ 43839	0.090909090909091	0.049539243083364	0.81997586914126	ENSMUSG00000001444	Tbx21
1	GO:0048672	BP	positive regulation of collateral sprouting	1/ 202	11/ 43839	0.090909090909091	0.049539243083364	0.81997586914126	ENSMUSG00000004885	Crabp2
1	GO:0048548	BP	regulation of pinocytosis	1/ 202	11/ 43839	0.090909090909091	0.049539243083364	0.81997586914126	ENSMUSG00000027376	Prom2
1	GO:0098868	BP	bone growth	1/ 202	11/ 43839	0.090909090909091	0.049539243083364	0.81997586914126	ENSMUSG00000031849	Comp
1	GO:1904385	BP	cellular response to angiotensin	1/ 202	11/ 43839	0.090909090909091	0.049539243083364	0.81997586914126	ENSMUSG00000021948	Prkcd
1	GO:0072310	BP	glomerular epithelial cell development	1/ 202	11/ 43839	0.090909090909091	0.049539243083364	0.81997586914126	ENSMUSG00000026602	Nphs2
1	GO:0033632	BP	regulation of cell-cell adhesion mediated by integrin	1/ 202	11/ 43839	0.090909090909091	0.049539243083364	0.81997586914126	ENSMUSG00000035000	Dpp4
1	GO:0048742	BP	regulation of skeletal muscle fiber development	1/ 202	11/ 43839	0.090909090909091	0.049539243083364	0.81997586914126	ENSMUSG00000027833	Shox2
1	GO:1903998	BP	regulation of eating behavior	1/ 202	11/ 43839	0.090909090909091	0.049539243083364	0.81997586914126	ENSMUSG00000032532	Cck
1	GO:0042363	BP	fat-soluble vitamin catabolic process	1/ 202	11/ 43839	0.090909090909091	0.049539243083364	0.81997586914126	ENSMUSG00000024987	Cyp26a1
1	GO:0008300	BP	isoprenoid catabolic process	1/ 202	11/ 43839	0.090909090909091	0.049539243083364	0.81997586914126	ENSMUSG00000024987	Cyp26a1
1	GO:0061365	BP	positive regulation of triglyceride lipase activity	1/ 202	11/ 43839	0.090909090909091	0.049539243083364	0.81997586914126	ENSMUSG00000032080	Apoa4
1	GO:0097499	BP	protein localization to non-motile cilium	1/ 202	11/ 43839	0.090909090909091	0.049539243083364	0.81997586914126	ENSMUSG00000037446	Tulp1
1	GO:0035988	BP	chondrocyte proliferation	1/ 202	11/ 43839	0.090909090909091	0.049539243083364	0.81997586914126	ENSMUSG00000031849	Comp
19	GO:0042802	MF	identical protein binding	19/ 202	2545/ 43839	0.0074656188605108	0.034285621270994	0.85506832389583	ENSMUSG00000000303;ENSMUSG00000005994;ENSMUSG00000016763;ENSMUSG00000024650;ENSMUSG00000029368;ENSMUSG00000030730;ENSMUSG00000030905;ENSMUSG00000032080;ENSMUSG00000035000;ENSMUSG00000038115;ENSMUSG00000039155;ENSMUSG00000059040;ENSMUSG00000061048;ENSMUSG00000061808;ENSMUSG00000064294;ENSMUSG00000082691;ENSMUSG00000112621;ENSMUSG00000113200;ENSMUSG00000114409	Cdh1;Tyrp1;Scube1;Slc22a6;Alb;Atp2a1;Crym;Apoa4;Dpp4;Ano2;Cdh26;Eno1b;Cdh3;Ttr;Aox3;Dynlt1-ps1;Gm5173;Gm48632;Gm9042
1	GO:0004090	MF	carbonyl reductase (NADPH) activity	1/ 202	8/ 43839	0.125	0.036275968359185	0.86384642505539	ENSMUSG00000025150	Cbr2
1	GO:0038036	MF	sphingosine-1-phosphate receptor activity	1/ 202	8/ 43839	0.125	0.036275968359185	0.86384642505539	ENSMUSG00000061878	Sphk1
1	GO:0031994	MF	insulin-like growth factor I binding	1/ 202	8/ 43839	0.125	0.036275968359185	0.86384642505539	ENSMUSG00000039323	Igfbp2
1	GO:0030151	MF	molybdenum ion binding	1/ 202	8/ 43839	0.125	0.036275968359185	0.86384642505539	ENSMUSG00000064294	Aox3
1	GO:0008401	MF	retinoic acid 4-hydroxylase activity	1/ 202	8/ 43839	0.125	0.036275968359185	0.86384642505539	ENSMUSG00000024987	Cyp26a1
1	GO:0015141	MF	succinate transmembrane transporter activity	1/ 202	8/ 43839	0.125	0.036275968359185	0.86384642505539	ENSMUSG00000029843	Slc13a4
2	GO:0015485	MF	cholesterol binding	2/ 202	65/ 43839	0.030769230769231	0.036350444411893	0.86384642505539	ENSMUSG00000027376;ENSMUSG00000032080	Prom2;Apoa4
2	GO:0005518	MF	collagen binding	2/ 202	65/ 43839	0.030769230769231	0.036350444411893	0.86384642505539	ENSMUSG00000031849;ENSMUSG00000035000	Comp;Dpp4
6	GO:0022804	MF	active transmembrane transporter activity	6/ 202	531/ 43839	0.011299435028249	0.037206706046127	0.87958978512173	ENSMUSG00000024650;ENSMUSG00000029843;ENSMUSG00000030108;ENSMUSG00000030730;ENSMUSG00000070570;ENSMUSG00000083563	Slc22a6;Slc13a4;Slc6a13;Atp2a1;Slc17a7;Gm13340
3	GO:0002020	MF	protease binding	3/ 202	159/ 43839	0.018867924528302	0.037557825100604	0.88328999031938	ENSMUSG00000030359;ENSMUSG00000031849;ENSMUSG00000035000	Pzp;Comp;Dpp4
4	GO:0015291	MF	secondary active transmembrane transporter activity	4/ 202	274/ 43839	0.014598540145985	0.038552154086463	0.90200117215699	ENSMUSG00000024650;ENSMUSG00000029843;ENSMUSG00000030108;ENSMUSG00000070570	Slc22a6;Slc13a4;Slc6a13;Slc17a7
3	GO:0015293	MF	symporter activity	3/ 202	163/ 43839	0.01840490797546	0.03995400998611	0.90596208103464	ENSMUSG00000029843;ENSMUSG00000030108;ENSMUSG00000070570	Slc13a4;Slc6a13;Slc17a7
3	GO:0015079	MF	potassium ion transmembrane transporter activity	3/ 202	164/ 43839	0.018292682926829	0.040564914371771	0.90596208103464	ENSMUSG00000009246;ENSMUSG00000045246;ENSMUSG00000079436	Trpm5;Kcng4;Kcnj13
1	GO:0043855	MF	cyclic nucleotide-gated monoatomic ion channel activity	1/ 202	9/ 43839	0.11111111111111	0.040717396900433	0.90596208103464	ENSMUSG00000056494	Cngb3
1	GO:0070097	MF	delta-catenin binding	1/ 202	9/ 43839	0.11111111111111	0.040717396900433	0.90596208103464	ENSMUSG00000039155	Cdh26
1	GO:0005222	MF	intracellular cAMP-activated cation channel activity	1/ 202	9/ 43839	0.11111111111111	0.040717396900433	0.90596208103464	ENSMUSG00000056494	Cngb3
1	GO:0005527	MF	macrolide binding	1/ 202	9/ 43839	0.11111111111111	0.040717396900433	0.90596208103464	ENSMUSG00000029368	Alb
1	GO:0043546	MF	molybdopterin cofactor binding	1/ 202	9/ 43839	0.11111111111111	0.040717396900433	0.90596208103464	ENSMUSG00000064294	Aox3
1	GO:0005221	MF	intracellular cyclic nucleotide activated monoatomic cation channel activity	1/ 202	9/ 43839	0.11111111111111	0.040717396900433	0.90596208103464	ENSMUSG00000056494	Cngb3
1	GO:0042609	MF	CD4 receptor binding	1/ 202	9/ 43839	0.11111111111111	0.040717396900433	0.90596208103464	ENSMUSG00000024610	Cd74
1	GO:0016453	MF	C-acetyltransferase activity	1/ 202	9/ 43839	0.11111111111111	0.040717396900433	0.90596208103464	ENSMUSG00000116378	Gcat
4	GO:0000287	MF	magnesium ion binding	4/ 202	283/ 43839	0.014134275618375	0.04255332685366	0.93998740853211	ENSMUSG00000028862;ENSMUSG00000059040;ENSMUSG00000061878;ENSMUSG00000109061	Map3k6;Eno1b;Sphk1;Gm49320
2	GO:0032934	MF	sterol binding	2/ 202	71/ 43839	0.028169014084507	0.042660807701612	0.93998740853211	ENSMUSG00000027376;ENSMUSG00000032080	Prom2;Apoa4
2	GO:0045309	MF	protein phosphorylated amino acid binding	2/ 202	72/ 43839	0.027777777777778	0.043749659686603	0.9593222479106	ENSMUSG00000003283;ENSMUSG00000038764	Hck;Ptpn3
4	GO:0005539	MF	glycosaminoglycan binding	4/ 202	287/ 43839	0.013937282229965	0.0444041413173	0.96818614401709	ENSMUSG00000022766;ENSMUSG00000029373;ENSMUSG00000030787;ENSMUSG00000031849	Serpind1;Pf4;Lyve1;Comp
23	GO:0003677	MF	DNA binding	23/ 202	3308/ 43839	0.0069528415961306	0.044580503216473	0.96818614401709	ENSMUSG00000001444;ENSMUSG00000001504;ENSMUSG00000019230;ENSMUSG00000021848;ENSMUSG00000022061;ENSMUSG00000024985;ENSMUSG00000026572;ENSMUSG00000027833;ENSMUSG00000029368;ENSMUSG00000032446;ENSMUSG00000034701;ENSMUSG00000036972;ENSMUSG00000038255;ENSMUSG00000040310;ENSMUSG00000048349;ENSMUSG00000048387;ENSMUSG00000059040;ENSMUSG00000059213;ENSMUSG00000061878;ENSMUSG00000085111;ENSMUSG00000094627;…	Tbx21;Irx2;Lhx9;Otx2;Nkx3-1;Tcf7l2;Tbx19;Shox2;Alb;Eomes;Neurod1;Zic4;Neurod2;Alx4;Pou4f1;Osr1;Eno1b;Ddn;Sphk1;Ascl4;Gm10182;Lef1os1;Gm46432
2	GO:0004523	MF	RNA-DNA hybrid ribonuclease activity	2/ 202	73/ 43839	0.027397260273973	0.044848801859438	0.96937481733329	ENSMUSG00000111202;ENSMUSG00000118064	Gm48275;Gm50210
1	GO:0045294	MF	alpha-catenin binding	1/ 202	10/ 43839	0.1	0.04513845749423	0.97101165197304	ENSMUSG00000039155	Cdh26
6	GO:0003712	MF	transcription coregulator activity	6/ 202	564/ 43839	0.01063829787234	0.047403542982609	1	ENSMUSG00000019230;ENSMUSG00000030905;ENSMUSG00000032355;ENSMUSG00000034701;ENSMUSG00000038255;ENSMUSG00000048349	Lhx9;Crym;Mlip;Neurod1;Neurod2;Pou4f1
3	GO:0031072	MF	heat shock protein binding	3/ 202	175/ 43839	0.017142857142857	0.047594362288737	1	ENSMUSG00000040078;ENSMUSG00000059040;ENSMUSG00000083396	Ptges3-ps;Eno1b;Gm15542
3	GO:0004521	MF	RNA endonuclease activity	3/ 202	175/ 43839	0.017142857142857	0.047594362288737	1	ENSMUSG00000022468;ENSMUSG00000111202;ENSMUSG00000118064	Endou;Gm48275;Gm50210
2	GO:0008227	MF	G protein-coupled amine receptor activity	2/ 202	77/ 43839	0.025974025974026	0.049345947163655	1	ENSMUSG00000027335;ENSMUSG00000050534	Adra1d;Htr5b
1	GO:0005436	MF	sodium:phosphate symporter activity	1/ 202	11/ 43839	0.090909090909091	0.049539243083364	1	ENSMUSG00000070570	Slc17a7
1	GO:0005315	MF	inorganic phosphate transmembrane transporter activity	1/ 202	11/ 43839	0.090909090909091	0.049539243083364	1	ENSMUSG00000070570	Slc17a7
1	GO:0004383	MF	guanylate cyclase activity	1/ 202	11/ 43839	0.090909090909091	0.049539243083364	1	ENSMUSG00000027931	Npr1
1	GO:0004839	MF	ubiquitin activating enzyme activity	1/ 202	11/ 43839	0.090909090909091	0.049539243083364	1	ENSMUSG00000100968	Gm2098
1	GO:0005388	MF	P-type calcium transporter activity	1/ 202	11/ 43839	0.090909090909091	0.049539243083364	1	ENSMUSG00000030730	Atp2a1
1	GO:0043121	MF	neurotrophin binding	1/ 202	11/ 43839	0.090909090909091	0.049539243083364	1	ENSMUSG00000030359	Pzp
1	GO:0030280	MF	structural constituent of skin epidermis	1/ 202	11/ 43839	0.090909090909091	0.049539243083364	1	ENSMUSG00000064201	Krt2
1	GO:0043560	MF	insulin receptor substrate binding	1/ 202	11/ 43839	0.090909090909091	0.049539243083364	1	ENSMUSG00000021948	Prkcd
1	GO:0003810	MF	protein-glutamine gamma-glutamyltransferase activity	1/ 202	11/ 43839	0.090909090909091	0.049539243083364	1	ENSMUSG00000039109	F13a1
