# Supplementary material for: Alcohol exposure significantly influences gene expression in the hypothalamus, highlighting complex links with gonadotropin-releasing hormone signaling and thyroid hormone production in adolescent mice
Source: BMC Med Genomics. 2025 Oct 7;18:152. doi: 10.1186/s12920-025-02235-z (PMC12506331; doi:10.1186/s12920-025-02235-z)
Supplement: Supplementary file 4 — Supplementary Material 4. [file 12920_2025_2235_MOESM4_ESM.xlsx]

## Sheet: Sheet1
	Baseline-PND
Con 1	34
Con 2	34
Con 3	34
Con 4	34
Con 5	35
Con 6	35
Con 7	37
Con 8	37
Con 9	37
Con 10	37
Alc 1	34
Alc 2	34
Alc 3	34
Alc 4	35
Alc 5	35
Alc 6	35
Alc 7	37
Alc 8	37
Alc 9	37
Alc 10	38
